# Supplementary material for: Mechanism of Lysoforte in Improving Jejuna Morphology and Health in Broiler Chickens
Source: Front Vet Sci. 2022 Jul 19;9:946148. doi: 10.3389/fvets.2022.946148 (PMC9343761; doi:10.3389/fvets.2022.946148)
Supplement: Supplementary file 1 [file Data_Sheet_1.zip]

Archive with 11 entries (11 files):
- Supplementary Material/Additional File 1.xlsx
- Supplementary Material/Additional File 10.xlsx
- Supplementary Material/Additional File 2.xlsx
- Supplementary Material/Additional File 3.xlsx
- Supplementary Material/Additional File 4.xlsx
- Supplementary Material/Additional File 5.xlsx
- Supplementary Material/Additional File 6.xlsx
- Supplementary Material/Additional File 7.xlsx
- Supplementary Material/Additional File 8.xlsx
- Supplementary Material/Additional File 9.xlsx
- Supplementary Material/Supplementary Tables 1 - 10.docx
