# Supplementary material for: Mechanism of Lysoforte in Improving Jejuna Morphology and Health in Broiler Chickens
Source: Front Vet Sci. 2022 Jul 19;9:946148. doi: 10.3389/fvets.2022.946148 (PMC9343761; doi:10.3389/fvets.2022.946148)
Supplement: Supplementary file 1 [file Data_Sheet_1.zip › Supplementary Material/Additional File 10.xlsx]

## Sheet: Sheet1
KEGG analysis for DEGs in the broiler jejuna between LFT1000 and LFT500 groups
Term	Generatio	PValue	geneID	Count	Hyperlink
Focal adhesion	0.0899471	2.06292e-10	PDGFD/LAMA5/FN1/CCND1/ITGA1/COL9A3/MYLK/COL4A5/COL1A2/COL4A2/COL4A1/COL1A1/LAMB1/VWF/CAV2/COL6A3/MYL9	17	http://www.genome.jp/kegg-bin/show_pathway?gga04510/gga:417772%09red/gga:396445%09red/gga:396242%09red/gga:418752%09red/gga:396478%09red/gga:428148%09red/gga:396133%09red/gga:396243%09red/gga:419031%09red/gga:418978%09red/gga:396341%09red/gga:422348%09red/gga:395532%09red/gga:395530%09red/gga:396215%09red/gga:396548%09red/gga:395951%09red
ECM-receptor interaction	0.144578	7.65902e-10	LAMA5/FN1/ITGA1/COL9A3/COL4A5/COL1A2/COL4A2/COL4A1/COL1A1/LAMB1/VWF/COL6A3	12	http://www.genome.jp/kegg-bin/show_pathway?gga04512/gga:396243%09red/gga:396242%09red/gga:418752%09red/gga:396478%09red/gga:428148%09red/gga:396133%09red/gga:419031%09red/gga:396548%09red/gga:422348%09red/gga:395532%09red/gga:395530%09red/gga:395951%09red
Glutathione metabolism	0.148936	2.37397e-06	GSTT1L/GSTT1/SMS/GCLC/GSTA3/GPX3/RRM2	7	http://www.genome.jp/kegg-bin/show_pathway?gga00480/gga:396322%09red/gga:418602%09red/gga:421936%09red/gga:427638%09red/gga:769847%09red/gga:414896%09red/gga:421894%09red
Drug metabolism-other enzymes	0.0877193	0.000664833	GSTT1L/DUT/RRM2/GSTT1/GSTA3	5	http://www.genome.jp/kegg-bin/show_pathway?gga00983/gga:396322%09red/gga:769847%09red/gga:769338%09red/gga:414896%09red/gga:421936%09red
Pyrimidine metabolism	0.0847458	0.000769199	TYMS/CMPK2/DCTD/DUT/RRM2	5	http://www.genome.jp/kegg-bin/show_pathway?gga00240/gga:421060%09red/gga:422556%09red/gga:769338%09red/gga:421936%09red/gga:421921%09red
Drug metabolism-cytochrome P450	0.117647	0.000854704	GSTA3/GSTT1L/GSTT1/ALDH1A3	4	http://www.genome.jp/kegg-bin/show_pathway?gga00982/gga:396322%09red/gga:769847%09red/gga:395389%09red/gga:414896%09red
Metabolism of xenobiotics by cytochrome P450	0.111111	0.00103975	GSTA3/GSTT1L/GSTT1/ALDH1A3	4	http://www.genome.jp/kegg-bin/show_pathway?gga00980/gga:396322%09red/gga:769847%09red/gga:395389%09red/gga:414896%09red
Wnt signaling pathway	0.0496454	0.00146439	WNT2B/SFRP1/CCND1/SOX17/WIF1/CTBP2/WNT5A	7	http://www.genome.jp/kegg-bin/show_pathway?gga04310/gga:395703%09red/gga:428534%09red/gga:395237%09red/gga:423958%09red/gga:396341%09red/gga:417831%09red/gga:374243%09red
Ferroptosis	0.0882353	0.00824194	TF/PRNP/GCLC	3	http://www.genome.jp/kegg-bin/show_pathway?gga04216/gga:396241%09red/gga:396452%09red/gga:421894%09red
Cell cycle	0.0438596	0.0112071	CCND1/CCNB2/CDC45/PLK1/CDC20	5	http://www.genome.jp/kegg-bin/show_pathway?gga04110/gga:396341%09red/gga:416776%09red/gga:416575%09red/gga:424563%09red/gga:415400%09red
Vascular smooth muscle contraction	0.042735	0.0123823	KCNMA1/MYL9/CALD1/MYLK/RAMP2	5	http://www.genome.jp/kegg-bin/show_pathway?gga04270/gga:374065%09red/gga:396215%09red/gga:396445%09red/gga:420022%09red/gga:373965%09red
Cysteine and methionine metabolism	0.0697674	0.0149563	AHCY/SMS/GCLC	3	http://www.genome.jp/kegg-bin/show_pathway?gga00270/gga:418602%09red/gga:419146%09red/gga:421894%09red
Purine metabolism	0.048	0.0037096	ATIC/PAICS/PDE9A/RRM2/ADA/ADK	6	http://www.genome.jp/kegg-bin/show_pathway?gga00230/gga:418538%09red/gga:419194%09red/gga:423735%09red/gga:421936%09red/gga:396534%09red/gga:396091%09red
FoxO signaling pathway	0.0406504	0.0149775	CCND1/CCNB2/PLK1/IRS2/SETD7	5	http://www.genome.jp/kegg-bin/show_pathway?gga04068/gga:396341%09red/gga:422443%09red/gga:416575%09red/gga:101749060%09red/gga:415400%09red
One carbon pool by folate	0.117647	0.0189949	TYMS/ATIC	2	http://www.genome.jp/kegg-bin/show_pathway?gga00670/gga:396091%09red/gga:421060%09red
Influenza A	0.037037	0.0212076	IFIH1/MX1/RSAD2/IL8L2/KPNA2	5	http://www.genome.jp/kegg-bin/show_pathway?gga05164/gga:396495%09red/gga:428650%09red/gga:424185%09red/gga:395313%09red/gga:417420%09red
Melanogenesis	0.043956	0.0224463	WNT2B/EDNRB/WNT5A/KIT	4	http://www.genome.jp/kegg-bin/show_pathway?gga04916/gga:408082%09red/gga:378783%09red/gga:395703%09red/gga:374243%09red
Regulation of actin cytoskeleton	0.0315789	0.023821	PDGFD/FN1/ITGA1/MYLK/FGF19/MYL9	6	http://www.genome.jp/kegg-bin/show_pathway?gga04810/gga:396445%09red/gga:395394%09red/gga:396133%09red/gga:418978%09red/gga:396215%09red/gga:395951%09red
Histidine metabolism	0.0952381	0.0272901	HNMT/ALDH1A3	2	http://www.genome.jp/kegg-bin/show_pathway?gga00340/gga:395389%09red/gga:424298%09red
Oocyte meiosis	0.040404	0.0291036	PLK1/CCNB2/AURKA/CDC20	4	http://www.genome.jp/kegg-bin/show_pathway?gga04114/gga:428167%09red/gga:416575%09red/gga:424563%09red/gga:415400%09red
Tight junction	0.0320513	0.0357395	PARD6G/MYH11/CCND1/MYH10/MYL9	5	http://www.genome.jp/kegg-bin/show_pathway?gga04530/gga:396465%09red/gga:396341%09red/gga:396215%09red/gga:428511%09red/gga:396211%09red
p53 signaling pathway	0.0454545	0.0428243	CCND1/CCNB2/RRM2	3	http://www.genome.jp/kegg-bin/show_pathway?gga04115/gga:396341%09red/gga:421936%09red/gga:415400%09red
Metabolic pathways	0.0217054	0.000962914	GRHPR/SMS/GSTA3/PDE9A/RRM2/ALDH1A3/GSTT1L/SELENBP1/CBR4/CMPK2/DCTD/GCLC/PAICS/HNMT/B4GALT6/PLPP3/ALDH8A1/ADA/PIGY/DUT/ADK/CA9/ATIC/GSTT1/TYMS/GPX3/MGAT4B/AHCY	28	http://www.genome.jp/kegg-bin/show_pathway?gga01100/gga:396322%09red/gga:395389%09red/gga:423735%09red/gga:419194%09red/gga:424666%09red/gga:396534%09red/gga:769338%09red/gga:414896%09red/gga:418538%09red/gga:421092%09red/gga:418602%09red/gga:421921%09red/gga:396091%09red/gga:769847%09red/gga:101748971%09red/gga:427638%09red/gga:422556%09red/gga:422435%09red/gga:421060%09red/gga:425664%09red/gga:…
beta-Alanine metabolism	0.0689655	0.0473122	SMS/ALDH1A3	2	http://www.genome.jp/kegg-bin/show_pathway?gga00410/gga:395389%09red/gga:418602%09red
