# Supplementary material for: Mechanism of Lysoforte in Improving Jejuna Morphology and Health in Broiler Chickens
Source: Front Vet Sci. 2022 Jul 19;9:946148. doi: 10.3389/fvets.2022.946148 (PMC9343761; doi:10.3389/fvets.2022.946148)
Supplement: Supplementary file 1 [file Data_Sheet_1.zip › Supplementary Material/Additional File 2.xlsx]

## Sheet: Sheet1
DEGs in the broiler jejuna between LFT1000 and the control groups
ID	adj.P.Val	t	B	Genesymbol	logFC	PValue	Gene.title
Gga.826.1.S1_s_at	0.1031	-4.73	-0.0752645	IL8L2	-2.83	0.00067085	interleukin 8-like 2
GgaAffx.4698.1.S1_at	0.1383	-3.74	-1.58387	LOC428714	-2.71	0.00346633	probable tRNA threonylcarbamoyladenosine biosynthesis protein YwlC-like
Gga.729.1.S1_at	0.2286	-2.58	-3.44443	AVD	-2.68	0.0261006	avidin
GgaAffx.10283.1.S1_at	0.1182	-4.19	-0.880879	B3GALT5	-2.56	0.00161813	UDP-Gal:betaGlcNAc beta 1,3-galactosyltransferase, polypeptide 5
GgaAffx.4701.1.S1_at	0.1646	-3.28	-2.3194	LOC422306	-2.4	0.00767491	uncharacterized LOC422306
GgaAffx.4702.1.S1_at	0.1719	-3.16	-2.51302	IRG1L	-2.34	0.00946348	immunoresponsive 1 homolog (mouse)-like
Gga.10037.1.S1_s_at	0.1393	-3.69	-1.65165	NOXO1	-2.24	0.00372986	NADPH oxidase organizer 1
GgaAffx.11774.1.S1_at	0.163	-3.3	-2.28268	STK38L	-1.88	0.00737616	serine/threonine kinase 38 like
GgaAffx.22249.1.S1_at	0.1332	-3.8	-1.47891	LOC420486	-1.83	0.00309436	mycocerosic acid synthase-like
GgaAffx.20208.1.S1_at	0.1336	-3.8	-1.48463	CHKA	-1.8	0.00311355	choline kinase alpha
GgaAffx.22178.2.S1_s_at	0.1146	-4.47	-0.46432	FCGBP	-1.79	0.00102768	Fc fragment of IgG binding protein
Gga.6650.3.S1_a_at	0.2283	-2.58	-3.44103	PDCD1LG2	-1.77	0.0260031	programmed cell death 1 ligand 2
Gga.10493.1.S1_at	0.2628	-2.33	-3.84287	SLC25A48	-1.76	0.0405534	solute carrier family 25 member 48
GgaAffx.4196.1.S1_at	0.1068	-4.67	-0.164937	MUC2	-1.72	0.00074033	mucin 2, oligomeric mucus/gel-forming
GgaAffx.10239.1.S1_at	0.2512	-2.41	-3.72025	KCNJ15	-1.71	0.0353878	potassium inwardly-rectifying channel, subfamily J, member 15
GgaAffx.24271.1.S1_at	0.0608	-8.81	4.43621	KIAA1211	-1.67	3.2e-06	KIAA1211
Gga.10294.1.S1_at	0.1061	-4.69	-0.143686	CPT1A	-1.67	0.00072325	carnitine palmitoyltransferase 1A (liver)
Gga.12088.2.A1_at	0.2171	-2.68	-3.28731	FLRT3	-1.67	0.0219685	fibronectin leucine rich transmembrane protein 3
Gga.8218.1.S1_at	0.1161	-4.3	-0.705121	SLC7A9	-1.62	0.00133646	solute carrier family 7 (amino acid transporter light chain, bo,+ system), member 9
Gga.9787.1.S1_at	0.13	-3.86	-1.39653	PNISR	-1.61	0.00283048	PNN-interacting serine/arginine-rich protein
Gga.20062.1.S1_s_at	0.1861	-3	-2.76383	SIPA1L2	-1.61	0.0124195	signal-induced proliferation-associated 1 like 2
GgaAffx.20699.2.S1_s_at	0.1804	-3.05	-2.69127	LOC422305	-1.6	0.0114794	ES1 protein homolog, mitochondrial-like
GgaAffx.24884.1.S1_s_at	0.1198	-4.11	-0.999707	PDE9A	-1.58	0.0018411	phosphodiesterase 9A
Gga.10683.1.S1_at	0.1233	-4.06	-1.0843	FAS	-1.58	0.00201813	Fas cell surface death receptor
Gga.915.1.S1_at	0.1795	-3.05	-2.67849	SOCS3	-1.58	0.0113215	suppressor of cytokine signaling 3
Gga.512.1.S1_at	0.2135	-2.71	-3.2367	IL8L1	-1.55	0.020785	interleukin 8-like 1
Gga.6610.1.S1_at	0.2394	-2.48	-3.60342	TMEM171	-1.55	0.0310967	transmembrane protein 171
Gga.10947.1.S1_at	0.1322	-3.83	-1.43899	UGCG	-1.53	0.00296356	UDP-glucose ceramide glucosyltransferase
Gga.7956.1.S1_at	0.0904	-5.07	0.395127	SH3BGRL	-1.49	0.00039893	SH3 domain binding glutamate rich protein like
Gga.3357.2.S1_a_at	0.2681	-2.3	-3.8955	LYG2	-1.47	0.0430044	lysozyme G-like 2
Gga.12890.2.S1_at	0.1068	-4.66	-0.174488	SLC35B3	-1.45	0.00074814	solute carrier family 35 (adenosine 3'-phospho 5'-phosphosulfate transporter), member B3
Gga.13621.1.S1_at	0.1754	-3.11	-2.59577	MND1	-1.43	0.0103507	meiotic nuclear divisions 1
GgaAffx.10780.1.S1_at	0.1383	-3.74	-1.58281	IRS2	-1.41	0.00346234	insulin receptor substrate 2
GgaAffx.26643.1.S1_at	0.1182	-4.17	-0.904012	LRCH2	-1.39	0.00165933	leucine-rich repeats and calponin homology (CH) domain containing 2
Gga.12061.1.S1_at	0.2483	-2.42	-3.69772	SUSD2	-1.39	0.0345151	sushi domain containing 2
Gga.13471.1.S1_s_at	0.0927	-4.97	0.261928	MYO1D	-1.38	0.00046242	myosin ID
Gga.8064.1.S1_at	0.157	-3.41	-2.10683	LURAP1L	-1.38	0.00609946	leucine rich adaptor protein 1-like
Gga.9158.1.S1_at	0.1092	-4.61	-0.2571	AHSA2	-1.34	0.00081912	AHA1, activator of heat shock 90kDa protein ATPase homolog 2 (yeast)
Gga.6289.2.S1_at	0.2092	-2.76	-3.15791	CAB39L	-1.32	0.0190703	calcium binding protein 39-like
GgaAffx.11212.1.S1_s_at	0.0931	-4.94	0.222591	LCORL	-1.31	0.000483	ligand dependent nuclear receptor corepressor like
Gga.20045.1.S1_s_at	0.1146	-4.48	-0.442107	TJP1	-1.31	0.00100302	tight junction protein 1
Gga.19009.1.S1_at	0.1426	-3.65	-1.72788	LOC101749060	-1.3	0.00405015	uncharacterized LOC101749060
Gga.12315.1.S1_s_at	0.2531	-2.4	-3.73559	CDKL2	-1.29	0.0359947	cyclin-dependent kinase-like 2 (CDC2-related kinase)
Gga.9755.1.S1_at	0.0964	-4.84	0.0724307	APPL2	-1.28	0.00057014	adaptor protein, phosphotyrosine interaction, PH domain and leucine zipper containing 2
GgaAffx.21408.1.S1_at	0.1009	-4.79	-6.81e-05	LOC769840	-1.28	0.00061756	uncharacterized LOC769840
GgaAffx.5630.6.S1_at	0.1146	-4.44	-0.49761	SPTBN5	-1.27	0.00106574	spectrin, beta, non-erythrocytic 5
Gga.20069.1.S1_at	0.0904	-5.07	0.401251	CLIC5	-1.25	0.00039623	chloride intracellular channel 5
Gga.7097.1.S1_at	0.1592	-3.37	-2.17206	FAM120A	-1.25	0.00654491	family with sequence similarity 120A
Gga.8267.2.S1_a_at	0.1492	-3.53	-1.91899	KIAA0226L	-1.24	0.00497908	KIAA0226-like
Gga.19474.1.S1_at	0.1841	-3.02	-2.73235	MAP7D3	-1.24	0.0120024	MAP7 domain containing 3
GgaAffx.26461.1.S1_at	0.0898	-5.22	0.601521	CDC14A	-1.23	0.00031706	cell division cycle 14A
Gga.11123.1.S1_at	0.1483	-3.55	-1.87457	ASPH	-1.23	0.00474579	aspartate beta-hydroxylase
GgaAffx.13216.1.S1_s_at	0.0705	-6.16	1.80019	NFKBIZ	-1.22	8.14e-05	NFKB inhibitor zeta
GgaAffx.24245.1.S1_at	0.0705	-6.12	1.75378	TSHZ1	-1.22	8.588e-05	teashirt zinc finger homeobox 1
Gga.13898.1.S1_at	0.1581	-3.39	-2.13565	KLF11	-1.22	0.00629239	Kruppel-like factor 11
Gga.8213.1.S1_at	0.1619	-3.33	-2.23171	LOC431499	-1.22	0.00698078	coiled-coil domain-containing protein 81
GgaAffx.6256.1.S1_at	0.2742	-2.26	-3.94742	LOC777251	-1.22	0.0455736	similar to Sucrase-isomaltase, intestinal
Gga.14066.1.S1_at	0.2347	-2.53	-3.53125	FGFR3	-1.2	0.0287174	fibroblast growth factor receptor 3
Gga.10744.1.S1_at	0.1915	-2.95	-2.85201	SLC5A9	-1.19	0.0136674	solute carrier family 5 (sodium/sugar cotransporter), member 9
Gga.8173.1.S1_at	0.2492	-2.42	-3.70403	C11ORF34	-1.19	0.0347571	chromosome 24 open reading frame, human C11orf34
Gga.12266.1.S1_at	0.2604	-2.35	-3.8148	FABP3	-1.19	0.0393058	fatty acid binding protein 3, muscle and heart (mammary-derived growth inhibitor)
Gga.12280.1.S1_at	0.1619	-3.33	-2.22482	KMT5B	-1.18	0.00692894	lysine methyltransferase 5B
Gga.10017.1.S1_at	0.1625	-3.32	-2.24596	FAM134B	-1.17	0.00708911	family with sequence similarity 134, member B
GgaAffx.3109.1.S1_at	0.1977	-2.88	-2.9684	C10ORF11	-1.17	0.0155113	chromosome 6 open reading frame, human C10orf11
GgaAffx.5293.1.S1_at	0.0713	-5.89	1.4718	RALGAPA2	-1.15	0.00011873	Ral GTPase activating protein, alpha subunit 2 (catalytic)
Gga.14988.1.S1_at	0.0948	-4.88	0.131675	MKRN1	-1.15	0.00053405	makorin ring finger protein 1
Gga.17277.1.S1_at	0.1258	-3.99	-1.19044	LRRFIP1	-1.15	0.00226428	leucine rich repeat (in FLII) interacting protein 1
GgaAffx.25510.3.S1_at	0.1393	-3.69	-1.6516	SFSWAP	-1.15	0.00372965	splicing factor, suppressor of white-apricot homolog
Gga.9637.2.S1_a_at	0.2762	-2.25	-3.96365	SAT1	-1.15	0.046409	spermidine/spermine N1-acetyltransferase 1
Gga.1944.1.S1_at	0.1182	-4.18	-0.889391	PLOD2	-1.14	0.00163317	procollagen-lysine, 2-oxoglutarate 5-dioxygenase 2
Gga.6825.1.S1_at	0.1393	-3.7	-1.6362	C26H6ORF222	-1.14	0.00366806	chromosome 26 open reading frame, human C6orf222
GgaAffx.24163.2.S1_s_at	0.1838	-3.02	-2.72911	PRMT8	-1.14	0.0119603	protein arginine methyltransferase 8
Gga.18708.1.S1_at	0.1851	-3.01	-2.7531	ZPLD1	-1.14	0.0122758	zona pellucida-like domain containing 1
Gga.16543.1.S1_at	0.1894	-2.98	-2.80329	RSRC2	-1.14	0.012963	arginine/serine-rich coiled-coil 2
Gga.18854.1.S1_s_at	0.0838	-5.42	0.874149	TET2	-1.13	0.00023367	tet methylcytosine dioxygenase 2
Gga.154.1.S1_at	0.1144	-4.51	-0.396139	LGALS3	-1.13	0.00095385	lectin, galactoside-binding, soluble, 3
GgaAffx.1279.7.S1_s_at	0.1158	-4.33	-0.663187	MYO7B	-1.13	0.00127677	myosin VIIB
Gga.16864.1.S1_at	0.1267	-3.95	-1.25595	SCN3B	-1.13	0.00243082	sodium channel, voltage-gated, type III, beta subunit
Gga.18519.1.S1_at	0.1295	-3.87	-1.36605	DOCK5	-1.13	0.00273863	dedicator of cytokinesis 5
GgaAffx.5870.1.S1_at	0.0761	-5.7	1.23889	AKAP9	-1.12	0.0001548	A kinase (PRKA) anchor protein 9
Gga.16715.1.S1_at	0.1182	-4.16	-0.918822	EVI5	-1.12	0.00168625	ecotropic viral integration site 5
Gga.10674.1.S1_at	0.1682	-3.21	-2.42023	MAP3K2	-1.12	0.00855926	mitogen-activated protein kinase kinase kinase 2
GgaAffx.4586.1.S1_at	0.2006	-2.84	-3.03067	MAP3K8	-1.12	0.0165994	mitogen-activated protein kinase kinase kinase 8
Gga.5104.1.A1_at	0.1182	-4.15	-0.940403	SLC45A4	-1.11	0.00172626	solute carrier family 45 member 4
Gga.5550.1.S1_s_at	0.1701	-3.17	-2.48445	FNIP2	-1.11	0.00917531	folliculin interacting protein 2
GgaAffx.25156.1.S1_s_at	0.2039	-2.81	-3.0783	STARD13	-1.11	0.0174837	StAR-related lipid transfer (START) domain containing 13
Gga.12888.1.S1_at	0.0705	-5.99	1.59781	HIPK2	-1.1	0.00010277	homeodomain interacting protein kinase 2
Gga.14869.1.S1_at	0.1146	-4.42	-0.538839	VPS13B	-1.1	0.00111482	vacuolar protein sorting 13 homolog B (yeast)
GgaAffx.2577.2.S1_s_at	0.2246	-2.61	-3.39966	MYOM3	-1.1	0.024848	myomesin 3
GgaAffx.12793.1.S1_s_at	0.2495	-2.42	-3.70584	LUC7L3	-1.1	0.034827	LUC7-like 3 pre-mRNA splicing factor
GgaAffx.12869.1.S1_at	0.1064	-4.68	-0.151182	ABI1	-1.09	0.00072923	abl-interactor 1
Gga.12655.2.S1_at	0.1267	-3.93	-1.2749	TRAF3	-1.09	0.00248126	TNF receptor associated factor 3
Gga.15723.1.S1_at	0.1564	-3.44	-2.05633	LUC7L	-1.09	0.00577554	LUC7-like (S. cerevisiae)
Gga.19335.1.S1_at	0.1574	-3.39	-2.12894	GALNT7	-1.09	0.00624693	UDP-N-acetyl-alpha-D-galactosamine:polypeptide N-acetylgalactosaminyltransferase 7 (GalNAc-T7)
GgaAffx.25130.1.S1_s_at	0.1692	-3.19	-2.46105	KLF5	-1.09	0.00894578	Kruppel-like factor 5 (intestinal)
Gga.11036.1.S1_at	0.1945	-2.92	-2.90053	GPD2	-1.08	0.0144074	glycerol-3-phosphate dehydrogenase 2
GgaAffx.22036.3.S1_s_at	0.1296	-3.87	-1.36945	NOX1	-1.07	0.00274872	NADPH oxidase 1
GgaAffx.6425.1.S1_s_at	0.157	-3.43	-2.07721	LARP1B	-1.07	0.00590734	La ribonucleoprotein domain family, member 1B
Gga.2877.2.S1_a_at	0.1826	-3.03	-2.71532	DNAJC18	-1.07	0.0117828	DnaJ (Hsp40) homolog, subfamily C, member 18
Gga.10393.1.S1_at	0.1826	-3.03	-2.71582	PPP2R2D	-1.07	0.0117891	protein phosphatase 2, regulatory subunit B, delta
Gga.10185.1.S1_at	0.0788	-5.58	1.08449	SF3B1	-1.06	0.00018437	splicing factor 3b subunit 1
Gga.11021.1.S1_s_at	0.1114	-4.56	-0.326937	NMNAT3	-1.06	0.00088426	nicotinamide nucleotide adenylyltransferase 3
Gga.13726.1.S1_at	0.1156	-4.35	-0.637132	HDHD1	-1.06	0.00124102	haloacid dehalogenase-like hydrolase domain containing 1
Gga.9784.2.A1_at	0.1233	-4.04	-1.11577	POF1B	-1.06	0.00208819	premature ovarian failure, 1B
GgaAffx.22159.1.S1_at	0.0705	-5.98	1.58529	LRRK1	-1.05	0.00010426	leucine-rich repeat kinase 1
GgaAffx.4150.3.S1_s_at	0.1169	-4.26	-0.771127	ARHGEF12	-1.05	0.00143604	Rho guanine nucleotide exchange factor (GEF) 12
GgaAffx.20857.1.S1_s_at	0.0652	-6.57	2.28236	ATF7IP	-1.04	4.639e-05	activating transcription factor 7 interacting protein
GgaAffx.20275.1.S1_s_at	0.2326	-2.55	-3.50206	ALCAM	-1.04	0.0278086	activated leukocyte cell adhesion molecule
Gga.18052.1.S1_at	0.1999	-2.84	-3.02128	PRKAA1	-1.03	0.0164304	protein kinase, AMP-activated, alpha 1 catalytic subunit
Gga.10005.1.S1_at	0.1189	-4.13	-0.964073	G3BP2	-1.02	0.00177122	GTPase activating protein (SH3 domain) binding protein 2
GgaAffx.25630.2.S1_s_at	0.1189	-4.13	-0.976337	MAP2	-1.02	0.00179496	microtubule-associated protein 2
GgaAffx.9460.1.S1_at	0.1258	-3.99	-1.19211	RP1-179P9.3	-1.02	0.00226836	golgi-associated PDZ and coiled-coil motif containing
Gga.11244.1.S1_at	0.1672	-3.23	-2.39543	CNKSR3	-1.02	0.00833267	CNKSR family member 3
Gga.10139.1.S1_s_at	0.1808	-3.04	-2.69542	AHI1	-1.02	0.0115312	Abelson helper integration site 1
Gga.19710.1.S1_at	0.2378	-2.5	-3.57242	MACROD2	-1.02	0.0300509	MACRO domain containing 2
Gga.18296.1.S1_at	0.1476	-3.56	-1.85666	PPFIA1	-1.01	0.00465486	protein tyrosine phosphatase, receptor type, f polypeptide (PTPRF), interacting protein (liprin), alpha 1
Gga.14716.1.S1_at	0.1768	-3.09	-2.62004	NCOA2	-1.01	0.0106264	nuclear receptor coactivator 2
GgaAffx.21369.1.S1_at	0.1897	-2.97	-2.81894	HNRNPD	-1.01	0.0131852	heterogeneous nuclear ribonucleoprotein D (AU-rich element RNA binding protein 1, 37kDa)
GgaAffx.4657.1.S1_s_at	0.2262	-2.6	-3.41537	PTCHD3	-1.01	0.0252803	patched domain containing 3
Gga.11848.1.S1_at	0.2303	-2.56	-3.4777	ZNRF2	-1.01	0.0270732	zinc and ring finger 2
GgaAffx.25721.1.S1_at	0.0931	4.91	0.178222	DDX41	1.01	0.00050729	DEAD (Asp-Glu-Ala-Asp) box polypeptide 41
GgaAffx.8668.1.S1_at	0.179	3.06	-2.66983	MYCT1	1.01	0.0112157	myc target 1
GgaAffx.3126.1.S1_at	0.1912	2.95	-2.84796	RAB43	1.01	0.0136074	RAB43, member RAS oncogene family
GgaAffx.21769.1.S1_s_at	0.2119	2.73	-3.20145	LPL	1.01	0.0199992	lipoprotein lipase
Gga.16450.1.S1_at	0.2751	2.26	-3.95356	GLUD1	1.01	0.0458876	glutamate dehydrogenase 1
GgaAffx.23854.1.S1_s_at	0.1264	3.96	-1.22556	TMEM184B	1.02	0.00235211	transmembrane protein 184B
GgaAffx.20659.1.S1_at	0.2052	2.8	-3.09026	LRRC70	1.02	0.0177133	leucine rich repeat containing 70
Gga.16230.2.S1_a_at	0.2212	2.64	-3.35124	KCTD3	1.02	0.0235624	potassium channel tetramerization domain containing 3
Gga.16557.1.S1_s_at	0.1182	4.16	-0.930496	ARL5A	1.03	0.00170778	ADP-ribosylation factor-like 5A
Gga.19073.1.S1_at	0.2169	2.68	-3.28123	LAMA5	1.03	0.0218228	laminin, alpha 5
GgaAffx.26453.1.S1_at	0.2764	2.25	-3.96622	DAK	1.03	0.0465427	dihydroxyacetone kinase 2 homolog (S. cerevisiae)
Gga.7129.3.S1_s_at	0.084	5.4	0.851242	MRPL15	1.04	0.00023976	mitochondrial ribosomal protein L15
Gga.17658.1.S1_at	0.1198	4.11	-1.00586	FGD6	1.04	0.00185343	FYVE, RhoGEF and PH domain containing 6
Gga.5397.1.S1_at	0.127	3.92	-1.29509	CYP2J2	1.04	0.00253612	cytochrome P450, family 2, subfamily J, polypeptide 2
Gga.10286.1.S1_at	0.2076	2.78	-3.12773	PBLD	1.04	0.0184522	phenazine biosynthesis-like protein domain containing
Gga.17964.1.S1_at	0.2101	2.75	-3.16904	LOC418414	1.04	0.0193035	uncharacterized LOC418414
Gga.9310.1.S1_at	0.1284	3.89	-1.34082	HMOX2	1.05	0.00266484	heme oxygenase 2
Gga.3572.1.S1_at	0.1712	3.17	-2.49731	CD44	1.05	0.0093039	CD44 molecule (Indian blood group)
Gga.8069.2.S1_s_at	0.2083	2.77	-3.14779	MGAT4B	1.05	0.0188607	mannosyl (alpha-1,3-)-glycoprotein beta-1,4-N-acetylglucosaminyltransferase, isozyme B
GgaAffx.23274.2.S1_s_at	0.1046	4.71	-0.114357	ACSL1	1.06	0.00070031	acyl-CoA synthetase long-chain family member 1
Gga.329.1.S1_at	0.1516	3.5	-1.96697	HAS2	1.06	0.00524399	hyaluronan synthase 2
GgaAffx.9403.1.S1_s_at	0.1689	3.21	-2.43475	NAA50	1.06	0.00869483	N(alpha)-acetyltransferase 50, NatE catalytic subunit
GgaAffx.13053.1.S1_s_at	0.1691	3.2	-2.44838	FAM213A	1.06	0.00882397	family with sequence similarity 213 member A
Gga.4055.1.S1_at	0.197	2.88	-2.95992	FETUB	1.06	0.0153689	fetuin B
Gga.3867.1.S1_at	0.2145	2.7	-3.25558	PRNP	1.06	0.0212187	prion protein
Gga.795.1.S1_at	0.2604	2.35	-3.81503	GATA4	1.06	0.0393157	GATA binding protein 4
Gga.19408.1.S1_s_at	0.1268	3.93	-1.27955	ACOT9	1.07	0.00249377	acyl-CoA thioesterase 9
Gga.7197.1.S1_at	0.1463	3.59	-1.81834	CYP4B1L	1.07	0.00446604	cytochrome P450 4B1-like
Gga.19262.1.S1_at	0.2321	2.55	-3.49716	TRAM2	1.07	0.0276591	translocation associated membrane protein 2
Gga.4052.1.S1_at	0.2349	2.53	-3.53258	MYL9	1.07	0.0287595	myosin, light chain 9, regulatory
Gga.3330.1.S1_at	0.2352	2.52	-3.53715	SPON1	1.07	0.0289044	spondin 1
GgaAffx.25290.1.S1_s_at	0.0652	6.42	2.10799	LOC426125	1.08	5.692e-05	uncharacterized LOC426125
Gga.12234.1.S1_at	0.2029	2.82	-3.0661	TYMS	1.08	0.0172527	thymidylate synthetase
GgaAffx.20169.1.S1_at	0.2119	2.73	-3.20043	NRXN1	1.08	0.019977	neurexin 1
GgaAffx.3860.2.S1_s_at	0.2204	2.65	-3.32745	FHL1	1.08	0.0229559	four and a half LIM domains 1
Gga.6291.1.S1_a_at	0.234	2.53	-3.52419	CIDEC	1.08	0.0284946	cell death inducing DFFA like effector c
GgaAffx.1557.1.S1_at	0.2386	2.49	-3.59328	GPC1	1.08	0.0307505	glypican 1
GgaAffx.25830.1.S1_at	0.1571	3.4	-2.11503	KAT2A	1.09	0.0061537	K(lysine) acetyltransferase 2A
Gga.1785.1.S1_s_at	0.191	2.95	-2.8436	WLS	1.09	0.0135432	wntless Wnt ligand secretion mediator
Gga.3697.1.S1_at	0.2354	2.52	-3.54362	ABCC9	1.09	0.0291115	ATP-binding cassette, sub-family C (CFTR/MRP), member 9
GgaAffx.26125.3.S1_s_at	0.1158	4.33	-0.663229	SLC16A6	1.1	0.00127683	solute carrier family 16, member 6
Gga.10120.1.S1_s_at	0.1413	3.66	-1.69916	EPHX2	1.1	0.00392639	epoxide hydrolase 2, cytoplasmic
Gga.17662.1.S1_s_at	0.1598	3.36	-2.19053	RALGPS2	1.1	0.00667685	Ral GEF with PH domain and SH3 binding motif 2
Gga.16544.1.S1_s_at	0.1942	2.92	-2.89541	CLIC2	1.1	0.0143276	chloride intracellular channel 2
GgaAffx.20877.1.S1_at	0.2114	2.74	-3.19133	CTD-2135J3.4	1.1	0.0197793	Uncharacterized protein [Source:UniProtKB/TrEMBL;Acc:A0A0A6YYK5]
Gga.2551.2.S1_a_at	0.2135	2.71	-3.23543	TF	1.1	0.0207561	transferrin (ovotransferrin)
Gga.7516.1.S1_s_at	0.2139	2.71	-3.24129	PTGR1	1.1	0.0208896	prostaglandin reductase 1
GgaAffx.4296.1.S1_at	0.2337	2.54	-3.51416	PISD	1.1	0.0281817	phosphatidylserine decarboxylase
Gga.12481.1.S1_s_at	0.1046	4.71	-0.113517	PTPLB	1.11	0.00069967	protein tyrosine phosphatase-like (proline instead of catalytic arginine), member b
Gga.17976.1.S1_at	0.1859	3.01	-2.75851	ARVCF	1.11	0.012348	armadillo repeat gene deleted in velocardiofacial syndrome
Gga.1569.1.S1_at	0.2135	2.71	-3.23369	ZCCHC24	1.12	0.0207167	zinc finger CCHC-type containing 24
Gga.19342.1.S1_at	0.2591	2.36	-3.79756	KCNMA1	1.12	0.0385591	potassium large conductance calcium-activated channel, subfamily M, alpha member 1
Gga.1108.1.S1_s_at	0.1734	3.14	-2.53744	LBH	1.13	0.00971702	limb bud and heart development
GgaAffx.25090.1.S1_s_at	0.1754	3.11	-2.59544	COL4A2	1.13	0.010347	collagen, type IV, alpha 2
GgaAffx.25940.1.S1_at	0.1778	3.08	-2.64254	PAPSS2	1.13	0.0108888	3'-phosphoadenosine 5'-phosphosulfate synthase 2
Gga.5528.1.S1_at	0.2752	2.26	-3.95433	CTBP2	1.13	0.0459273	C-terminal binding protein 2
GgaAffx.23089.1.S1_at	0.1483	3.55	-1.88125	ELOVL1	1.14	0.00478019	ELOVL fatty acid elongase 1
Gga.718.2.S1_a_at	0.2326	2.55	-3.50133	DMD	1.14	0.0277865	dystrophin
Gga.1337.2.S1_a_at	0.0652	6.52	2.22457	PPP1R3E	1.15	4.966e-05	protein phosphatase 1, regulatory subunit 3E
Gga.15365.1.S1_s_at	0.0761	5.7	1.23543	AP2M1	1.15	0.0001554	adaptor related protein complex 2 mu 1 subunit
GgaAffx.26446.2.S1_s_at	0.1379	3.74	-1.57589	GSTT1L	1.15	0.00343652	glutathione S-transferase theta 1-like
Gga.7231.1.S1_at	0.1648	3.27	-2.32932	SOX17	1.15	0.00775769	SRY (sex determining region Y)-box 17
Gga.10745.2.S1_s_at	0.2157	2.69	-3.2685	CYP4V2	1.15	0.0215208	cytochrome P450 family 4 subfamily V member 2
GgaAffx.22970.1.S1_at	0.2169	2.68	-3.28308	SCHIP1	1.15	0.0218669	schwannomin interacting protein 1
Gga.7268.2.S1_s_at	0.1161	4.28	-0.740883	IDH2	1.16	0.00138954	isocitrate dehydrogenase 2 (NADP+), mitochondrial
Gga.10237.1.S1_at	0.2462	2.44	-3.67222	TMEM56	1.16	0.0335544	transmembrane protein 56
GgaAffx.10727.2.S1_at	0.1744	3.13	-2.55902	ATP10A	1.17	0.00994679	ATPase, class V, type 10A
Gga.9046.1.S1_at	0.1903	2.96	-2.83623	SLC25A25	1.17	0.0134352	solute carrier family 25 (mitochondrial carrier; phosphate carrier), member 25
Gga.4896.1.S1_at	0.2113	2.74	-3.18851	GPX3	1.17	0.0197185	glutathione peroxidase 3
Gga.4211.1.S1_at	0.2114	2.74	-3.19091	CRTAP	1.17	0.0197701	cartilage associated protein
Gga.867.1.S1_at	0.2441	2.45	-3.65517	CSNK2B	1.17	0.0329272	Casein kinase II subunit beta [Source:UniProtKB/TrEMBL;Acc:Q5SRQ3]
Gga.5455.2.S1_s_at	0.0788	5.63	1.14399	CIAPIN1	1.18	0.00017237	cytokine induced apoptosis inhibitor 1
GgaAffx.23168.1.S1_at	0.0927	4.96	0.253825	ALDH6A1	1.18	0.00046659	aldehyde dehydrogenase 6 family member A1
Gga.9675.1.S1_at	0.1984	2.86	-2.99759	PDGFD	1.18	0.016012	platelet derived growth factor D
GgaAffx.25642.1.S1_at	0.2315	2.55	-3.48845	VAT1	1.18	0.0273954	vesicle amine transport 1
Gga.4338.3.S1_a_at	0.0904	5.09	0.426457	UQCRC1	1.19	0.00038529	ubiquinol-cytochrome c reductase core protein I
GgaAffx.21365.1.S1_s_at	0.13	3.86	-1.3963	ABHD12	1.19	0.00282979	abhydrolase domain containing 12
GgaAffx.10650.3.S1_s_at	0.1349	3.78	-1.52178	EXTL3	1.19	0.00324124	exostosin-like glycosyltransferase 3
GgaAffx.25211.1.S1_at	0.2081	2.77	-3.14245	TMEM135	1.19	0.0187511	transmembrane protein 135
Gga.9732.1.S1_at	0.2427	2.46	-3.63864	ITIH5	1.19	0.0323309	inter-alpha-trypsin inhibitor heavy chain family member 5
Gga.3332.1.S1_at	0.1689	3.21	-2.43391	MXRA8	1.21	0.00868691	matrix-remodelling associated 8
Gga.13294.1.S1_at	0.1916	2.94	-2.86021	TNFAIP2	1.21	0.0137898	TNF alpha induced protein 2
Gga.74.1.S1_at	0.1977	2.88	-2.96996	LMO2	1.21	0.0155376	LIM domain only 2 (rhombotin-like 1)
GgaAffx.2960.1.S1_s_at	0.2318	2.55	-3.4935	C1QB	1.21	0.0275478	complement component 1, q subcomponent, B chain
Gga.12120.1.S1_at	0.2689	2.29	-3.90145	PACSIN3	1.21	0.0432908	protein kinase C and casein kinase substrate in neurons 3
GgaAffx.20662.1.S1_at	0.2749	2.26	-3.95149	NARF	1.21	0.0457812	nuclear prelamin A recognition factor
Gga.2166.3.S1_a_at	0.0937	4.89	0.154573	ACY1	1.22	0.00052072	aminoacylase 1
GgaAffx.9520.1.S1_at	0.1393	3.72	-1.60208	TMEM128	1.22	0.00353523	transmembrane protein 128
Gga.6085.3.S1_a_at	0.1647	3.27	-2.3245	DLST	1.22	0.00771734	dihydrolipoamide S-succinyltransferase (E2 component of 2-oxo-glutarate complex)
Gga.4210.1.S1_at	0.1701	3.18	-2.48025	MT4	1.22	0.00913368	metallothionein 4
GgaAffx.7990.1.S1_at	0.1872	3	-2.7724	LOC776195	1.22	0.0125356	uncharacterized LOC776195
Gga.8535.1.S1_at	0.1623	3.33	-2.23471	UNC5C	1.23	0.00700344	unc-5 homolog C (C. elegans)
Gga.2437.1.S1_at	0.2471	2.43	-3.68501	GSTT1	1.23	0.0340325	glutathione S-transferase theta 1
GgaAffx.25673.1.S1_at	0.2798	2.24	-3.99034	AOC3	1.23	0.0478176	amine oxidase, copper containing 3
Gga.606.1.S1_at	0.1183	4.15	-0.94399	KIT	1.24	0.001733	v-kit Hardy-Zuckerman 4 feline sarcoma viral oncogene homolog
Gga.9765.1.S1_at	0.1569	3.43	-2.06696	ANKRD9	1.24	0.00584227	ankyrin repeat domain 9
Gga.5169.2.S1_a_at	0.1954	2.9	-2.93245	F9	1.24	0.0149164	coagulation factor IX
Gga.873.2.S1_a_at	0.2401	2.47	-3.61593	CNN1	1.24	0.0315293	calponin 1, basic, smooth muscle
Gga.4675.1.S1_at	0.2109	2.74	-3.1823	SDC2	1.25	0.0195851	syndecan 2
GgaAffx.5297.1.S1_at	0.0652	6.35	2.02389	LOC772071	1.26	6.279e-05	uncharacterized LOC772071
GgaAffx.24672.1.S1_s_at	0.1939	2.92	-2.89129	PROS1	1.26	0.0142634	protein S (alpha)
Gga.7040.1.S1_at	0.0652	6.39	2.07631	CTSH	1.27	5.907e-05	cathepsin H
Gga.10418.1.S1_at	0.1553	3.45	-2.04398	GNG10	1.27	0.00569897	guanine nucleotide binding protein (G protein), gamma 10
Gga.10870.1.S1_a_at	0.1647	3.27	-2.3251	ASB5	1.27	0.00772236	ankyrin repeat and SOCS box containing 5
Gga.4119.1.S1_at	0.224	2.61	-3.39181	ALDH1A1	1.27	0.0246348	aldehyde dehydrogenase 1 family, member A1
Gga.12167.1.S1_at	0.234	2.53	-3.52339	FTSJ2	1.27	0.0284698	FtsJ RNA methyltransferase homolog 2 (E. coli)
GgaAffx.6430.1.S1_at	0.072	5.86	1.43264	LOC424588	1.28	0.00012416	E3 ubiquitin-protein ligase HECTD3-like
Gga.7827.1.S1_at	0.1164	4.27	-0.75576	MTHFS	1.28	0.00141222	5,10-methenyltetrahydrofolate synthetase (5-formyltetrahydrofolate cyclo-ligase)
GgaAffx.23234.2.S1_s_at	0.1648	3.27	-2.33455	LTBP1	1.28	0.0078017	latent transforming growth factor beta binding protein 1
Gga.12639.1.S1_at	0.1983	2.86	-2.9945	ZHX2	1.28	0.0159583	zinc fingers and homeoboxes 2
Gga.12039.1.S1_a_at	0.1985	2.86	-2.99965	MXRA5	1.28	0.016048	matrix-remodelling associated 5
Gga.16213.1.S1_at	0.252	2.4	-3.72707	GJC2	1.29	0.0356563	gap junction protein, gamma 2, 47kDa
Gga.2184.1.S1_at	0.2794	2.24	-3.98868	NREP	1.29	0.0477288	neuronal regeneration related protein
GgaAffx.1849.1.S1_at	0.1989	2.85	-3.00448	STC2	1.3	0.0161326	stanniocalcin 2
Gga.4869.1.S1_at	0.0747	5.79	1.34851	AKR1B1	1.31	0.00013666	aldo-keto reductase family 1, member B10 (aldose reductase)
Gga.16494.1.S1_s_at	0.0844	5.39	0.832114	C1ORF198	1.31	0.00024496	chromosome 3 open reading frame, human C1orf198
Gga.9236.1.S1_at	0.1146	4.44	-0.497647	UCK2	1.31	0.00106579	uridine-cytidine kinase 2
Gga.10208.1.S1_a_at	0.2065	2.79	-3.10077	FHL5	1.31	0.0179174	four and a half LIM domains 5
Gga.2909.1.S1_at	0.2189	2.66	-3.31206	HBAA	1.31	0.0225721	hemoglobin, alpha 1
Gga.7859.1.S1_at	0.2603	2.35	-3.81122	TBCK	1.32	0.0391494	TBC1 domain containing kinase
Gga.644.1.S1_at	0.2818	2.23	-4.00503	ACTG2	1.32	0.0486116	actin, gamma 2, smooth muscle, enteric
Gga.13086.1.S1_at	0.143	3.64	-1.7433	FBLN5	1.33	0.00411824	fibulin 5
Gga.6031.1.S1_at	0.1483	3.55	-1.88143	HAVCR1	1.33	0.00478111	hepatitis A virus cellular receptor 1
GgaAffx.20143.1.S1_s_at	0.1861	3	-2.76162	PCDHGA2	1.33	0.0123897	protocadherin gamma subfamily A, 2
GgaAffx.21135.1.S1_s_at	0.2738	2.26	-3.94418	FGD3	1.33	0.0454085	FYVE, RhoGEF and PH domain containing 3
Gga.892.1.S1_at	0.1156	4.35	-0.636578	ID1	1.34	0.00124027	inhibitor of DNA binding 1, dominant negative helix-loop-helix protein
Gga.16596.1.S1_at	0.1836	3.02	-2.72765	PID1	1.34	0.0119414	phosphotyrosine interaction domain containing 1
Gga.8913.1.S1_s_at	0.1393	3.71	-1.62177	GNPDA1	1.35	0.0036113	glucosamine-6-phosphate deaminase 1
Gga.12104.1.S1_at	0.1393	3.72	-1.60892	RAMP2	1.36	0.00356148	receptor (G protein-coupled) activity modifying protein 2
GgaAffx.7730.2.S1_at	0.1808	3.04	-2.69579	ACMSD	1.36	0.0115359	aminocarboxymuconate semialdehyde decarboxylase
GgaAffx.21283.1.S1_at	0.2109	2.75	-3.18059	LOC101749175	1.36	0.0195485	transmembrane protein 211-like
Gga.19934.1.S1_at	0.2643	2.32	-3.85605	SNAI2	1.36	0.0411532	snail family zinc finger 2
GgaAffx.21790.1.S1_s_at	0.1653	3.25	-2.35644	GJA1	1.37	0.0079886	gap junction protein, alpha 1, 43kDa
Gga.18351.1.A1_at	0.1912	2.95	-2.84865	SULF1	1.37	0.0136177	sulfatase 1
Gga.5171.1.S1_at	0.2573	2.37	-3.78309	CDH5	1.37	0.0379438	cadherin 5, type 2 (vascular endothelium)
Gga.9162.1.S1_at	0.2239	2.62	-3.38816	SLC9A3R2	1.38	0.0245364	SLC9A3 regulator 2
GgaAffx.25186.1.S1_at	0.1393	3.7	-1.64689	SLC35F2	1.39	0.0037107	solute carrier family 35, member F2
Gga.8152.1.S1_at	0.1951	2.9	-2.92871	ALDH8A1	1.39	0.0148558	aldehyde dehydrogenase 8 family member A1
Gga.19118.1.S1_at	0.2019	2.82	-3.05254	ABCD2	1.4	0.0169997	ATP-binding cassette, sub-family D (ALD), member 2
Gga.2073.1.S1_at	0.2547	2.38	-3.76297	COL1A1	1.41	0.0371053	collagen, type I, alpha 1
Gga.9276.2.S1_s_at	0.1754	3.11	-2.58461	ATG4A	1.42	0.0102263	autophagy related 4A, cysteine peptidase
Gga.18063.1.S1_at	0.1795	3.05	-2.67896	BICC1	1.42	0.0113272	BicC family RNA binding protein 1
Gga.4051.1.S1_at	0.2015	2.83	-3.04722	CTGF	1.42	0.0169015	connective tissue growth factor
Gga.8241.1.S1_at	0.2185	2.67	-3.30516	TCF21	1.42	0.022402	transcription factor 21
GgaAffx.9075.1.S1_at	0.0788	5.59	1.09688	SLC25A22	1.44	0.00018181	solute carrier family 25 (mitochondrial carrier: glutamate), member 22
Gga.9346.3.S1_a_at	0.0868	5.34	0.767046	VIM	1.44	0.0002635	vimentin
GgaAffx.2968.1.S1_s_at	0.1222	4.08	-1.04192	SLC47A1	1.44	0.00192742	solute carrier family 47, member 1
Gga.3259.1.S1_at	0.1903	2.96	-2.83602	ANGPT2	1.44	0.013432	angiopoietin 2
Gga.8274.1.S1_at	0.1161	4.28	-0.738806	VWA1	1.45	0.0013864	von Willebrand factor A domain containing 1
Gga.6412.1.S1_at	0.1969	2.88	-2.95834	AQP5	1.45	0.0153425	aquaporin 5
Gga.3652.1.S1_at	0.2326	2.54	-3.50358	CLEC3B	1.45	0.0278554	C-type lectin domain family 3 member B
Gga.713.1.S1_at	0.2011	2.83	-3.03883	LYZ	1.46	0.0167476	lysozyme (renal amyloidosis)
Gga.11468.1.S1_a_at	0.2238	2.62	-3.38751	PPIC	1.46	0.024519	peptidylprolyl isomerase C (cyclophilin C)
Gga.4535.1.S1_at	0.2308	2.56	-3.48116	AKAP12	1.47	0.0271765	A-kinase anchoring protein 12
GgaAffx.13010.1.S1_at	0.1753	3.12	-2.57154	NUF2	1.48	0.0100826	NUF2, NDC80 kinetochore complex component
Gga.5170.1.S1_s_at	0.1691	3.19	-2.45264	PODXL	1.51	0.00886481	podocalyxin-like
GgaAffx.21639.1.S1_at	0.2155	2.69	-3.26516	DCUN1D4	1.51	0.0214421	DCN1, defective in cullin neddylation 1, domain containing 4
GgaAffx.9792.1.S1_at	0.2209	2.65	-3.33651	LOC427292	1.52	0.0231849	S-adenosylmethionine synthase isoform type-2-like
GgaAffx.2469.1.S1_at	0.1189	4.12	-0.982818	FAXDC2	1.53	0.00180764	fatty acid hydroxylase domain containing 2
Gga.2965.1.S1_at	0.1978	2.87	-2.9745	TIMP2	1.53	0.0156147	TIMP metallopeptidase inhibitor 2
Gga.1099.1.S1_at	0.2288	2.58	-3.44845	ANXA6	1.53	0.0262162	annexin A6
Gga.4851.1.A1_at	0.1189	4.12	-0.984499	COL3A1	1.54	0.00181094	collagen, type III, alpha 1
GgaAffx.11934.1.S1_s_at	0.1516	3.5	-1.96177	DHFR	1.54	0.00521462	dihydrofolate reductase
Gga.19075.1.S1_at	0.1653	3.25	-2.35914	PXDN	1.54	0.00801198	peroxidasin homolog (Drosophila)
Gga.4105.2.S1_a_at	0.2629	2.33	-3.84521	SERPINE2	1.54	0.040659	serpin peptidase inhibitor, clade E (nexin, plasminogen activator inhibitor type 1), member 2
GgaAffx.8434.1.S1_at	0.1183	4.14	-0.947726	DAO	1.57	0.00174004	D-amino-acid oxidase
Gga.8078.1.S1_at	0.1471	3.58	-1.8334	GAS6	1.58	0.00453933	growth arrest specific 6
Gga.11611.1.S1_at	0.1075	4.65	-0.190334	WIF1	1.59	0.00076127	WNT inhibitory factor 1
Gga.7186.2.S1_a_at	0.127	3.92	-1.28725	BPNT1	1.59	0.00251465	3'(2'), 5'-bisphosphate nucleotidase 1
GgaAffx.4681.1.S1_at	0.0713	5.95	1.54494	FAM234A	1.6	0.00010919	family with sequence similarity 234 member A
Gga.817.1.S1_at	0.1393	3.7	-1.64785	PLAU	1.61	0.00371456	plasminogen activator, urokinase
GgaAffx.4606.2.S1_s_at	0.1558	3.44	-2.05078	ABCC2	1.61	0.00574102	ATP-binding cassette, sub-family C (CFTR/MRP), member 2
GgaAffx.9121.1.S1_at	0.2428	2.46	-3.63958	APOA5	1.61	0.0323645	apolipoprotein A-V
Gga.17362.1.S1_s_at	0.1284	3.89	-1.34547	WNT5A	1.62	0.00267828	wingless-type MMTV integration site family, member 5A
Gga.3676.1.S1_at	0.2188	2.66	-3.31167	CHST15	1.62	0.0225624	carbohydrate (N-acetylgalactosamine 4-sulfate 6-O) sulfotransferase 15
Gga.665.1.S1_at	0.1483	3.56	-1.87023	CSRP2	1.65	0.0047236	cysteine and glycine-rich protein 2
Gga.9094.1.A1_s_at	0.1691	3.19	-2.45681	ADA	1.65	0.00890484	adenosine deaminase
GgaAffx.4835.1.S1_at	0.1718	3.16	-2.50494	FBXO3	1.65	0.00938105	F-box protein 3
GgaAffx.22808.1.S1_at	0.1321	3.83	-1.43391	DGAT2	1.66	0.00294733	diacylglycerol O-acyltransferase homolog 2 (mouse)
Gga.170.1.S2_at	0.179	3.06	-2.67042	WNT2B	1.66	0.0112228	wingless-type MMTV integration site family, member 2B
Gga.2592.1.S1_at	0.2011	2.83	-3.03802	COL5A1	1.66	0.0167329	collagen, type V, alpha 1
Gga.11645.2.S1_a_at	0.2836	2.21	-4.0237	CFD	1.66	0.049641	complement factor D (adipsin)
GgaAffx.21771.1.S1_at	0.2165	2.69	-3.27291	COL6A1	1.68	0.0216249	collagen, type VI, alpha 1
Gga.888.1.S1_at	0.2178	2.67	-3.29616	COL6A3	1.68	0.0221825	collagen, type VI, alpha 3
Gga.1719.1.S1_at	0.1981	2.87	-2.98331	DCN	1.69	0.0157651	decorin
Gga.62.1.S1_at	0.2323	2.55	-3.49877	LIFR	1.7	0.0277083	leukemia inhibitory factor receptor alpha
Gga.595.1.S1_at	0.1267	3.94	-1.26247	NELL2	1.72	0.00244807	NEL-like 2
GgaAffx.20316.1.S1_at	0.1639	3.29	-2.29531	COL4A5	1.72	0.00747757	collagen, type IV, alpha 5
Gga.690.1.S1_at	0.1667	3.24	-2.38231	LY86	1.74	0.0082153	lymphocyte antigen 86
Gga.2954.1.S1_at	0.2543	2.39	-3.75001	LOC420562	1.74	0.0365754	probable acyl coa dehydrogenase 6-like
Gga.7536.1.S1_at	0.0892	5.28	0.683763	RBP5	1.77	0.00028923	retinol binding protein 5, cellular
GgaAffx.21386.1.S1_s_at	0.1674	3.23	-2.39822	CALD1	1.77	0.0083579	caldesmon 1
Gga.16822.1.S1_at	0.1979	2.87	-2.98028	MSRB3	1.78	0.0157132	methionine sulfoxide reductase B3
Gga.12186.1.S1_at	0.1744	3.13	-2.55922	LYVE1	1.79	0.00994889	lymphatic vessel endothelial hyaluronan receptor 1
Gga.4965.2.S1_at	0.1945	2.92	-2.90466	COL12A1	1.79	0.0144723	collagen, type XII, alpha 1
Gga.17706.1.S1_at	0.1718	3.16	-2.50576	C5H11ORF96	1.8	0.00938942	chromosome 5 open reading frame, human C11orf96
Gga.8125.1.S1_at	0.2549	2.38	-3.76508	GJB1	1.8	0.0371925	gap junction protein, beta 1, 32kDa
Gga.19602.1.S1_at	0.1696	3.18	-2.46776	TRIL	1.83	0.00901104	TLR4 interactor with leucine-rich repeats
Gga.3199.1.S1_at	0.2265	2.6	-3.42088	MMP2	1.84	0.0254338	matrix metallopeptidase 2 (gelatinase A, 72kDa gelatinase, 72kDa type IV collagenase)
Gga.6183.1.S1_at	0.2223	2.63	-3.37341	REG4	1.85	0.0241424	regenerating islet-derived family, member 4
Gga.1132.1.S1_at	0.2646	2.32	-3.85806	ME1	1.87	0.0412455	malic enzyme 1, NADP(+)-dependent, cytosolic
Gga.2469.1.A1_at	0.2546	2.39	-3.75594	SLC40A1	1.89	0.036817	solute carrier family 40 (iron-regulated transporter), member 1
GgaAffx.3310.1.S1_at	0.1898	2.97	-2.821	CA7	1.92	0.0132147	carbonic anhydrase VII
Gga.3108.1.S1_at	0.1892	2.98	-2.79963	FHL2	1.93	0.0129117	four and a half LIM domains 2
Gga.4328.1.S1_at	0.1485	3.55	-1.88553	IGFBP7	1.95	0.00480232	insulin like growth factor binding protein 7
Gga.1776.1.S1_at	0.1981	2.87	-2.98175	NID1	1.98	0.0157383	nidogen 1
Gga.5255.1.S1_at	0.1982	2.86	-2.99058	EFEMP1	1.98	0.0158904	EGF containing fibulin-like extracellular matrix protein 1
Gga.13173.1.S1_at	0.1806	3.05	-2.69285	PTER	1.99	0.0114992	phosphotriesterase related
GgaAffx.22999.1.S1_s_at	0.1784	3.07	-2.65298	COL1A2	2.03	0.0110127	collagen, type I, alpha 2
Gga.3807.1.S2_s_at	0.2092	2.76	-3.15693	ALDH1A3	2.04	0.0190499	aldehyde dehydrogenase 1 family, member A3
Gga.17513.1.S1_at	0.1426	3.64	-1.73709	PLEKHC1	2.06	0.00409068	pleckstrin homology domain containing, family C (with FERM domain) member 1
Gga.4941.1.S1_at	0.1784	3.07	-2.65691	CDH11	2.13	0.0110598	cadherin 11, type 2, OB-cadherin (osteoblast)
Gga.2582.1.S1_at	0.143	3.63	-1.74471	TGFBI	2.14	0.00412448	transforming growth factor, beta-induced, 68kDa
Gga.8030.1.S1_at	0.1393	3.7	-1.64746	TFPI2	2.2	0.00371301	tissue factor pathway inhibitor 2
Gga.3306.1.S1_s_at	0.1337	3.79	-1.49954	EDNRB	2.28	0.00316418	endothelin receptor type B
Gga.4115.1.S1_at	0.2145	2.7	-3.25463	ADH1C	2.32	0.0211966	alcohol dehydrogenase 1C (class I), gamma polypeptide
GgaAffx.3745.1.S1_s_at	0.1492	3.52	-1.92043	SLC22A13	2.38	0.00498685	solute carrier family 22 (organic anion transporter), member 13
Gga.540.1.S1_at	0.1324	3.82	-1.45561	MGP	2.41	0.00301733	matrix Gla protein
Gga.2613.1.S1_s_at	0.1156	4.34	-0.650538	SPARC	2.47	0.00125929	secreted protein, acidic, cysteine-rich (osteonectin)
Gga.618.1.S1_at	0.2307	2.56	-3.48001	CYP1A4	2.52	0.027142	cytochrome P450 1A4
Gga.617.1.S1_at	0.1777	3.08	-2.639	CYP1A1	2.53	0.0108471	cytochrome P450, family 1, subfamily A, polypeptide 1
GgaAffx.8421.1.S1_at	0.259	2.36	-3.79671	LOC427933	2.54	0.0385226	sulfotransferase 6B1-like
GgaAffx.9262.1.S1_at	0.2073	2.78	-3.1238	MT3	2.84	0.0183734	metallothionein 3
GgaAffx.10029.1.S1_s_at	0.157	3.42	-2.08113	TMPRSS15	3.49	0.00593238	transmembrane protease, serine 15
