# Supplementary material for: Mechanism of Lysoforte in Improving Jejuna Morphology and Health in Broiler Chickens
Source: Front Vet Sci. 2022 Jul 19;9:946148. doi: 10.3389/fvets.2022.946148 (PMC9343761; doi:10.3389/fvets.2022.946148)
Supplement: Supplementary file 1 [file Data_Sheet_1.zip › Supplementary Material/Additional File 3.xlsx]

## Sheet: Sheet1
DETs in the broiler jejuna between LFT500 and the control groups
ID	adj.P.Val	t	B	Genesymbol	logFC	P.Value	Gene.title
GgaAffx.10498.1.S1_at	0.121	5.98	1.45942	RSAD2	3.24	0.000103	radical S-adenosyl methionine domain containing 2
GgaAffx.11747.1.S1_at	0.0276	8.52	3.86979	SLBP	2.69	4.3e-06	stem-loop binding protein
GgaAffx.11018.1.S1_s_at	0.4352	2.71	-3.14762	MMP1	2.69	0.0206	matrix metallopeptidase 1 (interstitial collagenase)
GgaAffx.10018.2.S1_s_at	0.0308	8.29	3.68547	SLBP	2.5	5.6e-06	stem-loop binding protein
GgaAffx.21915.1.S1_at	0.1788	4.82	0.01045	IFIT5	2.14	0.00058	interferon-induced protein with tetratricopeptide repeats 5
GgaAffx.5500.1.S1_at	0.0772	6.51	2.04448	FAM188A	2.1	4.99e-05	family with sequence similarity 188 member A
GgaAffx.5967.1.S1_at	0.1636	4.99	0.23771	SAMD9L	1.99	0.000445	sterile alpha motif domain containing 9-like
Gga.3263.1.S1_at	0.1442	5.39	0.7596		1.91	0.00024
Gga.10034.2.S1_a_at	0.4501	2.61	-3.30993	SERPINB2	1.86	0.0248	serpin peptidase inhibitor, clade B (ovalbumin), member 2
GgaAffx.25192.2.S1_s_at	0.5064	2.31	-3.7684	MMP1	1.86	0.0417	matrix metallopeptidase 1 (interstitial collagenase)
Gga.5916.1.S1_s_at	0.5269	2.22	-3.91566	MATN2	1.77	0.0494	matrilin 2
Gga.6183.1.S1_at	0.5075	2.31	-3.77601	REG4	1.75	0.0421	regenerating islet-derived family, member 4
Gga.536.1.S1_a_at	0.0342	7.76	3.24529	OASL	1.68	1.03e-05	2'-5'-oligoadenylate synthetase-like
Gga.8244.1.S1_at	0.0342	7.73	3.22175	CMPK2	1.68	1.07e-05	cytidine/uridine monophosphate kinase 2
Gga.14601.1.S1_s_at	0.3465	3.28	-2.25031	MATN2	1.64	0.00754	matrilin 2
Gga.12098.1.S1_a_at	0.1476	5.28	0.61877	LOC415756	1.62	0.000284	uncharacterized LOC415756
Gga.1746.1.S1_s_at	0.1709	4.89	0.10589	LOC420108	1.62	0.000519	uncharacterized LOC420108
GgaAffx.9485.1.S1_at	0.5119	2.29	-3.79984	ABHD3	1.62	0.0432	abhydrolase domain containing 3
Gga.8125.1.S1_at	0.5009	2.34	-3.72945	GJB1	1.6	0.0399	gap junction protein, beta 1, 32kDa
Gga.1111.1.S1_a_at	0.1592	5.08	0.35171	USP18	1.59	0.000389	ubiquitin specific peptidase 18
GgaAffx.23449.1.S1_at	0.1476	5.3	0.6398	IFIH1	1.58	0.000277	interferon induced, with helicase C domain 1
GgaAffx.25830.1.S1_at	0.0342	7.86	3.33312	KAT2A	1.55	9.15e-06	K(lysine) acetyltransferase 2A
GgaAffx.8585.3.S1_s_at	0.0234	8.84	4.1091	TLR3	1.54	3.03e-06	toll-like receptor 3
GgaAffx.20966.1.S1_s_at	0.2191	4.36	-0.63076	LOC422513	1.54	0.00121	hect domain and RLD 4-like
GgaAffx.20602.1.S1_at	0.0191	10.3	5.04129	ZC3HAV1	1.51	7.15e-07	zinc finger CCCH-type, antiviral 1
GgaAffx.6546.1.S1_at	0.2734	3.84	-1.40019		1.5	0.0029
Gga.4696.1.S1_at	0.2557	3.97	-1.20113		1.46	0.00232
Gga.5387.1.S1_at	0.0342	7.88	3.34987	DHX58	1.43	8.94e-06	DEXH-box helicase 58
GgaAffx.23089.1.S1_at	0.1476	5.31	0.6471	ELOVL1	1.43	0.000275	ELOVL fatty acid elongase 1
GgaAffx.21915.1.A1_at	0.1343	5.5	0.89089	IFIT5	1.42	0.000206	interferon-induced protein with tetratricopeptide repeats 5
GgaAffx.1956.1.S1_at	0.0234	8.93	4.17072	ANKFN1	1.41	2.77e-06	ankyrin-repeat and fibronectin type III domain containing 1
Gga.4832.1.S1_at	0.1208	6.02	1.50891	LOC770612	1.41	9.72e-05	interferon-induced transmembrane protein 1-like
GgaAffx.9121.1.S1_at	0.4838	2.42	-3.60318	APOA5	1.41	0.0345	apolipoprotein A-V
Gga.1171.1.S1_at	0.153	5.17	0.47076	LY6E	1.4	0.000339	lymphocyte antigen 6 complex, locus E
Gga.11477.1.S1_at	0.2781	3.79	-1.46412	DRAM1	1.4	0.00312	DNA damage regulated autophagy modulator 1
Gga.9879.1.S1_at	0.0873	6.33	1.85301	LIPA	1.39	6.35e-05	lipase A, lysosomal acid, cholesterol esterase (Wolman disease)
GgaAffx.10735.1.S1_at	0.203	4.57	-0.33398	MITD1	1.38	0.000863	microtubule interacting and trafficking domain containing 1
GgaAffx.11785.1.S1_s_at	0.1841	4.67	-0.19068	LIPA	1.35	0.000732	lipase A, lysosomal acid, cholesterol esterase (Wolman disease)
Gga.13146.1.S1_at	0.0386	7.56	3.07517	EPSTI1	1.32	1.3e-05	epithelial stromal interaction 1 (breast)
Gga.131.1.S1_at	0.297	3.62	-1.72409	MX1	1.31	0.00418	myxovirus (influenza virus) resistance 1, interferon-inducible protein p78 (mouse)
Gga.10351.2.S1_x_at	0.302	3.58	-1.78457		1.31	0.00447
Gga.1442.1.S1_at	0.1285	5.66	1.08791		1.3	0.000162
GgaAffx.22652.1.S1_at	0.2387	4.11	-0.99814	TOR4A	1.3	0.00184	torsin family 4 member A
Gga.4105.2.S1_a_at	0.5075	2.31	-3.77684	SERPINE2	1.3	0.0421	serpin peptidase inhibitor, clade E (nexin, plasminogen activator inhibitor type 1), member 2
GgaAffx.11358.1.S1_s_at	0.062	6.99	2.53391	ZC3HAV1	1.29	2.66e-05	zinc finger CCCH-type, antiviral 1
GgaAffx.5994.1.S1_at	0.4546	2.58	-3.36286		1.29	0.0263
GgaAffx.23089.1.S1_s_at	0.1285	5.79	1.24306	ELOVL1	1.28	0.000134	ELOVL fatty acid elongase 1
Gga.16665.1.S1_at	0.5115	2.29	-3.79754	EEPD1	1.28	0.0431	endonuclease/exonuclease/phosphatase family domain containing 1
Gga.9879.1.S1_s_at	0.062	6.97	2.51345	LIPA	1.26	2.74e-05	lipase A, lysosomal acid, cholesterol esterase (Wolman disease)
GgaAffx.3825.1.S1_at	0.204	4.47	-0.4762	HELZ2	1.26	0.00102	helicase with zinc finger 2, transcriptional coactivator
Gga.9292.1.S1_at	0.121	5.97	1.44637	EIF2AK2	1.25	0.000105	eukaryotic translation initiation factor 2 alpha kinase 2
Gga.10351.1.S1_s_at	0.2031	4.55	-0.35612	C11H19ORF12	1.25	0.000886	chromosome 11 open reading frame, human C19orf12
Gga.13215.1.S1_at	0.2992	3.6	-1.75656	NUDT4	1.25	0.00433	nudix (nucleoside diphosphate linked moiety X)-type motif 4
Gga.1264.1.S1_at	0.204	4.52	-0.40476	NFYB	1.23	0.000936	nuclear transcription factor Y, beta
GgaAffx.4606.2.S1_s_at	0.4398	2.66	-3.22624	ABCC2	1.23	0.0225	ATP-binding cassette, sub-family C (CFTR/MRP), member 2
Gga.8752.1.S1_s_at	0.1841	4.67	-0.19291	SNX10	1.2	0.000734	sorting nexin 10
GgaAffx.10598.1.S1_s_at	0.3993	2.98	-2.72935	EPT1	1.2	0.0129	ethanolaminephosphotransferase 1 (CDP-ethanolamine-specific)
Gga.9765.1.S1_at	0.4283	2.77	-3.06537	ANKRD9	1.2	0.0188	ankyrin repeat domain 9
GgaAffx.2469.1.S1_at	0.4352	2.72	-3.14412	FAXDC2	1.18	0.0205	fatty acid hydroxylase domain containing 2
Gga.4590.1.S2_at	0.204	4.48	-0.45608		1.17	0.000993
Gga.16457.1.S1_s_at	0.4693	2.49	-3.49518	IFIH1	1.16	0.0305	interferon induced, with helicase C domain 1
Gga.16391.1.S1_at	0.0678	6.81	2.359		1.15	3.34e-05
Gga.10745.2.S1_s_at	0.4388	2.69	-3.19205	CYP4V2	1.15	0.0217	cytochrome P450 family 4 subfamily V member 2
GgaAffx.11785.1.S1_at	0.2628	3.9	-1.31075	LIPA	1.14	0.00262	lipase A, lysosomal acid, cholesterol esterase (Wolman disease)
GgaAffx.4296.1.S1_at	0.4549	2.56	-3.38048	PISD	1.14	0.0268	phosphatidylserine decarboxylase
Gga.4321.2.S1_s_at	0.1709	4.91	0.12572	NT5C3B	1.13	0.000507	5'-nucleotidase, cytosolic IIIB
GgaAffx.26344.3.S1_s_at	0.2781	3.75	-1.53671	ZNFX1	1.13	0.00338	zinc finger, NFX1-type containing 1
GgaAffx.22281.1.S1_at	0.2807	3.7	-1.60623	KBTBD8	1.13	0.00366	kelch repeat and BTB domain containing 8
GgaAffx.5529.1.S1_at	0.4572	2.55	-3.40913	GPAM	1.13	0.0277	glycerol-3-phosphate acyltransferase, mitochondrial
Gga.17642.1.S1_at	0.1629	5	0.25616	RNF213	1.12	0.000436	ring finger protein 213
Gga.11597.1.S1_s_at	0.2927	3.65	-1.6914	STAT1	1.11	0.00403	signal transducer and activator of transcription 1, 91kDa
GgaAffx.24287.1.S1_s_at	0.0772	6.5	2.04176		1.1	5.01e-05
GgaAffx.25763.1.S1_s_at	0.1701	4.92	0.1477	TRIM25	1.1	0.000494	tripartite motif containing 25
Gga.196.1.S1_at	0.2863	3.68	-1.64597	NBN	1.1	0.00383	nibrin
Gga.7228.1.S1_at	0.4006	2.96	-2.75725	CMBL	1.1	0.0133	carboxymethylenebutenolidase homolog (Pseudomonas)
GgaAffx.8109.1.S1_s_at	0.1442	5.39	0.75019	PARP12	1.09	0.000243	poly (ADP-ribose) polymerase family, member 12
GgaAffx.22313.1.S1_s_at	0.1629	5.01	0.26367	STAT1	1.09	0.000432	signal transducer and activator of transcription 1, 91kDa
GgaAffx.26344.1.S1_at	0.1285	5.64	1.06629	ZNFX1	1.08	0.000167	zinc finger, NFX1-type containing 1
GgaAffx.3703.1.S1_at	0.4446	2.64	-3.2623	MYD88	1.08	0.0235	myeloid differentiation primary response 88
GgaAffx.2327.1.S1_at	0.4311	2.74	-3.09952	EPHA2	1.07	0.0195	EPH receptor A2
Gga.14263.1.S1_at	0.4726	2.48	-3.51277	LOC100858941	1.07	0.0312	uncharacterized LOC100858941
Gga.16751.1.S1_at	0.0764	6.64	2.1873	PARP12	1.06	4.16e-05	poly (ADP-ribose) polymerase family, member 12
Gga.3063.1.S1_at	0.2447	4.04	-1.09061	MYBPC1	1.06	0.00205	myosin binding protein C, slow type
GgaAffx.24027.1.S1_at	0.3862	3.05	-2.61982	KIAA1147	1.06	0.0114	KIAA1147
Gga.17993.1.S1_at	0.0342	7.93	3.39197	ZC3HAV1	1.04	8.44e-06	zinc finger CCCH-type, antiviral 1
Gga.7396.1.S1_at	0.2567	3.95	-1.22476	TOR4A	1.04	0.00238	torsin family 4 member A
GgaAffx.11155.1.S1_at	0.1313	5.55	0.95328	EXT1	1.03	0.000191	exostosin 1
GgaAffx.24025.1.S1_s_at	0.3949	3.01	-2.67865	SERPINB6	1.03	0.0122	serpin peptidase inhibitor, clade B (ovalbumin), member 6
GgaAffx.8002.1.S1_at	0.062	6.97	2.51792	RTCB	1.02	2.72e-05	RNA 2',3'-cyclic phosphate and 5'-OH ligase
GgaAffx.5994.1.A1_at	0.2387	4.09	-1.01577		1.02	0.00188
GgaAffx.9175.1.S1_at	0.2484	4	-1.14866	LPAR5	1.02	0.00218	lysophosphatidic acid receptor 5
GgaAffx.10443.1.S1_at	0.4591	2.53	-3.42665		1.02	0.0283
GgaAffx.22996.1.S1_at	0.4662	2.51	-3.46694	DDX60	1.02	0.0296	DEAD (Asp-Glu-Ala-Asp) box polypeptide 60
Gga.1182.1.S1_s_at	0.1841	4.69	-0.16278	MOV10	1.01	0.000709	Mov10, Moloney leukemia virus 10, homolog (mouse)
GgaAffx.25763.1.S1_at	0.2799	3.71	-1.59298	TRIM25	1.01	0.00361	tripartite motif containing 25
Gga.11138.1.S1_at	0.3137	3.54	-1.85248		1.01	0.00483
Gga.13478.3.S1_a_at	0.4546	2.58	-3.36161	HHLA2	1.01	0.0263	HERV-H LTR-associating 2
Gga.7516.1.S1_s_at	0.4704	2.49	-3.50166	PTGR1	1.01	0.0308	prostaglandin reductase 1
Gga.8213.1.S1_at	0.4026	-2.94	-2.79647	LOC431499	-1.01	0.0139	coiled-coil domain-containing protein 81
Gga.13774.1.S1_at	0.4245	-2.78	-3.04092		-1.01	0.0183
Gga.9526.1.S1_s_at	0.4352	-2.71	-3.1488	SYNE1	-1.01	0.0206	spectrin repeat containing, nuclear envelope 1
Gga.4110.11.S1_x_at	0.4372	-2.69	-3.17887	IGLL1	-1.01	0.0214	immunoglobulin lambda-like polypeptide 1
Gga.14090.1.S1_at	0.1285	-5.64	1.06693		-1.02	0.000166
Gga.4569.1.S1_at	0.3811	-3.07	-2.59191	PIGR	-1.02	0.011	polymeric immunoglobulin receptor
GgaAffx.5630.8.S1_s_at	0.4639	-2.52	-3.44998	SPTBN5	-1.02	0.029	spectrin, beta, non-erythrocytic 5
Gga.2073.1.S1_at	0.4959	-2.36	-3.69997	COL1A1	-1.02	0.0386	collagen, type I, alpha 1
Gga.15090.1.S1_s_at	0.0191	-9.53	4.58259	TSHZ2	-1.03	1.48e-06	teashirt zinc finger homeobox 2
Gga.19986.1.S1_at	0.3923	-3.02	-2.65775	RP11-724O16.1	-1.03	0.0119	Uncharacterized protein [Source:UniProtKB/TrEMBL;Acc:E9PBE3]
GgaAffx.20260.1.S1_at	0.4229	-2.8	-3.01801	PLA2G15	-1.03	0.0178	phospholipase A2 group XV
Gga.7779.1.S1_s_at	0.4801	-2.45	-3.55909		-1.03	0.0328
Gga.14894.1.S1_s_at	0.0541	-7.23	2.76571	ZNF236	-1.04	1.97e-05	zinc finger protein 236
Gga.10185.1.S1_at	0.153	-5.16	0.45677	SF3B1	-1.04	0.000344	splicing factor 3b subunit 1
Gga.12066.1.S1_at	0.3011	-3.59	-1.77942		-1.04	0.00445
Gga.12631.2.S1_at	0.4023	-2.95	-2.78351	KMT2E	-1.04	0.0137	lysine (K)-specific methyltransferase 2E
GgaAffx.5870.1.S1_at	0.1343	-5.5	0.89138	AKAP9	-1.05	0.000205	A kinase (PRKA) anchor protein 9
Gga.18854.1.S1_s_at	0.2043	-4.46	-0.4909	TET2	-1.05	0.00103	tet methylcytosine dioxygenase 2
Gga.9787.1.S1_at	0.4906	-2.38	-3.66455	PNISR	-1.05	0.037	PNN-interacting serine/arginine-rich protein
GgaAffx.5293.1.S1_at	0.2119	-4.41	-0.56561	RALGAPA2	-1.06	0.00113	Ral GTPase activating protein, alpha subunit 2 (catalytic)
GgaAffx.23003.1.S1_at	0.4489	-2.62	-3.29865		-1.06	0.0245
Gga.14305.1.S1_at	0.3161	-3.53	-1.87039		-1.07	0.00492
GgaAffx.21366.1.S1_at	0.1476	-5.27	0.60295		-1.08	0.00029
Gga.5598.1.S1_at	0.2199	-4.23	-0.81513		-1.08	0.0015
GgaAffx.5630.6.S1_at	0.3737	-3.09	-2.55155	SPTBN5	-1.08	0.0106	spectrin, beta, non-erythrocytic 5
GgaAffx.20910.1.S1_at	0.3814	-3.07	-2.59465	MYO1D	-1.1	0.0111	myosin ID
Gga.16543.1.S1_at	0.4086	-2.87	-2.89974	RSRC2	-1.1	0.0156	arginine/serine-rich coiled-coil 2
Gga.12289.1.S1_s_at	0.4449	-2.63	-3.27462	CCDC88C	-1.1	0.0238	coiled-coil domain containing 88C
Gga.3039.1.S1_at	0.5185	-2.26	-3.84357	CCND1	-1.1	0.0455	cyclin D1
GgaAffx.26643.1.S1_at	0.2992	-3.61	-1.75057	LRCH2	-1.12	0.0043	leucine-rich repeats and calponin homology (CH) domain containing 2
Gga.13142.1.S1_at	0.3402	-3.36	-2.12832		-1.12	0.00657
Gga.8802.1.S1_at	0.2781	-3.74	-1.54041	LOC422513	-1.13	0.0034	hect domain and RLD 4-like
GgaAffx.4872.3.S1_s_at	0.3377	-3.39	-2.09098	LOC423151///LOC415641	-1.14	0.0063	uncharacterized LOC423151///nesprin-1-like
Gga.13154.1.S1_at	0.2781	-3.81	-1.4418		-1.15	0.00304
GgaAffx.20545.1.S1_at	0.3644	-3.15	-2.45531	GAB2	-1.16	0.00948	GRB2-associated binding protein 2
GgaAffx.5630.1.S1_s_at	0.3997	-2.97	-2.7424	SPTBN5	-1.18	0.0131	spectrin, beta, non-erythrocytic 5
Gga.9415.1.A1_at	0.2927	-3.64	-1.69932	EHBP1	-1.19	0.00406	EH domain binding protein 1
GgaAffx.25251.1.A1_at	0.3377	-3.38	-2.10694		-1.19	0.00642
GgaAffx.20984.1.S1_at	0.204	-4.46	-0.48392	MPC1	-1.2	0.00103	mitochondrial pyruvate carrier 1
Gga.3366.1.S1_at	0.5018	-2.34	-3.73323	IL20RA	-1.21	0.0401	interleukin 20 receptor, alpha
Gga.3104.1.S1_at	0.5166	-2.27	-3.82859	COL4A2	-1.21	0.0447	collagen, type IV, alpha 2
GgaAffx.3426.1.S1_at	0.3243	-3.47	-1.95425	PIK3CB	-1.22	0.00541	phosphatidylinositol-4,5-bisphosphate 3-kinase, catalytic subunit beta
GgaAffx.8095.1.S1_at	0.3402	-3.36	-2.12523	GNPTAB	-1.22	0.00655	N-acetylglucosamine-1-phosphate transferase, alpha and beta subunits
Gga.19717.1.S1_at	0.3465	-3.29	-2.24537		-1.22	0.00749
Gga.1690.1.S1_at	0.3877	-3.04	-2.63186		-1.23	0.0116
Gga.13471.1.S1_s_at	0.4024	-2.94	-2.79063	MYO1D	-1.23	0.0138	myosin ID
Gga.16848.2.S1_a_at	0.4398	-2.66	-3.22607		-1.23	0.0225
Gga.915.1.S1_at	0.5166	-2.27	-3.82932	SOCS3	-1.25	0.0447	suppressor of cytokine signaling 3
Gga.19474.1.S1_at	0.292	-3.65	-1.67952	MAP7D3	-1.27	0.00397	MAP7 domain containing 3
Gga.9148.1.S1_s_at	0.3993	-2.97	-2.73824		-1.28	0.013
Gga.12472.1.S1_s_at	0.121	-5.95	1.43241	KIAA1211	-1.3	0.000107	KIAA1211
GgaAffx.22249.1.S1_at	0.4245	-2.78	-3.03672	LOC420486	-1.31	0.0182	mycocerosic acid synthase-like
GgaAffx.5630.6.S1_s_at	0.3459	-3.3	-2.22865	SPTBN5	-1.33	0.00735	spectrin, beta, non-erythrocytic 5
GgaAffx.8944.1.S1_s_at	0.3459	-3.3	-2.2316	STK38L	-1.33	0.00738	serine/threonine kinase 38 like
Gga.6868.1.S1_at	0.4848	-2.41	-3.62347	ANGPTL6	-1.33	0.0353	angiopoietin-like 6
Gga.2734.1.S2_at	0.3336	-3.42	-2.04155	ALCAM	-1.38	0.00596	activated leukocyte cell adhesion molecule
GgaAffx.22723.1.S1_at	0.2694	-3.86	-1.36604	EHBP1	-1.39	0.00279	EH domain binding protein 1
Gga.2734.1.S1_at	0.2781	-3.78	-1.48735	ALCAM	-1.4	0.0032	activated leukocyte cell adhesion molecule
GgaAffx.24271.1.S1_at	0.0873	-6.36	1.88964	KIAA1211	-1.42	6.06e-05	KIAA1211
Gga.12472.2.S1_at	0.0663	-6.87	2.41794	KIAA1211	-1.45	3.1e-05	KIAA1211
Gga.20062.1.S1_s_at	0.4006	-2.96	-2.75374	SIPA1L2	-1.46	0.0132	signal-induced proliferation-associated 1 like 2
GgaAffx.8944.1.S1_at	0.4045	-2.92	-2.82501	STK38L	-1.49	0.0143	serine/threonine kinase 38 like
Gga.2467.1.S1_at	0.4891	-2.39	-3.65157	JCHAIN	-1.56	0.0365	joining chain of multimeric IgA and IgM
Gga.12088.2.A1_at	0.4575	-2.54	-3.41222	FLRT3	-1.6	0.0278	fibronectin leucine rich transmembrane protein 3
Gga.458.1.S1_at	0.4352	-2.72	-3.13299	ANGPT1L	-1.61	0.0203	angiopoietin-related protein 1-like
GgaAffx.23308.3.S1_s_at	0.4075	-2.89	-2.86894	CCDC88C	-1.63	0.0151	coiled-coil domain containing 88C
Gga.19710.1.S1_at	0.1841	-4.71	-0.14429	MACROD2	-1.64	0.000694	MACRO domain containing 2
GgaAffx.11774.1.S1_at	0.2781	-3.8	-1.45069	STK38L	-1.64	0.00307	serine/threonine kinase 38 like
GgaAffx.20208.1.S1_at	0.5087	-2.3	-3.78608	CHKA	-1.66	0.0426	choline kinase alpha
Gga.458.1.S1_s_at	0.5046	-2.32	-3.75444	ANGPT1L	-1.68	0.041	angiopoietin-related protein 1-like
Gga.16774.1.S1_s_at	0.2199	-4.23	-0.81147	KIAA1211	-1.73	0.00149	KIAA1211
Gga.826.1.S1_s_at	0.4352	-2.72	-3.13978	IL8L2	-1.79	0.0204	interleukin 8-like 2
GgaAffx.20275.1.S1_s_at	0.1841	-4.67	-0.19172	ALCAM	-1.82	0.000733	activated leukocyte cell adhesion molecule
Gga.7608.1.S1_at	0.4876	-2.39	-3.6453		-2.33	0.0362
GgaAffx.24200.1.S1_at	0.365	-3.15	-2.46621	LOC426100	-2.51	0.0096	similar to LOC402959 protein
Gga.729.1.S1_at	0.4876	-2.39	-3.64434	AVD	-2.56	0.0362	avidin
