# Supplementary material for: Mechanism of Lysoforte in Improving Jejuna Morphology and Health in Broiler Chickens
Source: Front Vet Sci. 2022 Jul 19;9:946148. doi: 10.3389/fvets.2022.946148 (PMC9343761; doi:10.3389/fvets.2022.946148)
Supplement: Supplementary file 1 [file Data_Sheet_1.zip › Supplementary Material/Additional File 4.xlsx]

## Sheet: Sheet1
DEGs in the broiler jejuna between LFT500 and the control groups
ID	adj.P.Val	t	B	Genesymbol	logFC	P.Value	Gene.title
Gga.729.1.S1_at	0.4876	-2.39	-3.64434	AVD	-2.56	0.0362	avidin
GgaAffx.24200.1.S1_at	0.365	-3.15	-2.46621	LOC426100	-2.51	0.0096	similar to LOC402959 protein
GgaAffx.20275.1.S1_s_at	0.1841	-4.67	-0.19172	ALCAM	-1.82	0.000733	activated leukocyte cell adhesion molecule
Gga.826.1.S1_s_at	0.4352	-2.72	-3.13978	IL8L2	-1.79	0.0204	interleukin 8-like 2
GgaAffx.20208.1.S1_at	0.5087	-2.3	-3.78608	CHKA	-1.66	0.0426	choline kinase alpha
Gga.19710.1.S1_at	0.1841	-4.71	-0.14429	MACROD2	-1.64	0.000694	MACRO domain containing 2
GgaAffx.11774.1.S1_at	0.2781	-3.8	-1.45069	STK38L	-1.64	0.00307	serine/threonine kinase 38 like
GgaAffx.23308.3.S1_s_at	0.4075	-2.89	-2.86894	CCDC88C	-1.63	0.0151	coiled-coil domain containing 88C
Gga.458.1.S1_at	0.4352	-2.72	-3.13299	ANGPT1L	-1.61	0.0203	angiopoietin-related protein 1-like
Gga.12088.2.A1_at	0.4575	-2.54	-3.41222	FLRT3	-1.6	0.0278	fibronectin leucine rich transmembrane protein 3
Gga.2467.1.S1_at	0.4891	-2.39	-3.65157	JCHAIN	-1.56	0.0365	joining chain of multimeric IgA and IgM
Gga.20062.1.S1_s_at	0.4006	-2.96	-2.75374	SIPA1L2	-1.46	0.0132	signal-induced proliferation-associated 1 like 2
Gga.12472.2.S1_at	0.0663	-6.87	2.41794	KIAA1211	-1.45	3.1e-05	KIAA1211
GgaAffx.22723.1.S1_at	0.2694	-3.86	-1.36604	EHBP1	-1.39	0.00279	EH domain binding protein 1
GgaAffx.5630.6.S1_s_at	0.3459	-3.3	-2.22865	SPTBN5	-1.33	0.00735	spectrin, beta, non-erythrocytic 5
Gga.6868.1.S1_at	0.4848	-2.41	-3.62347	ANGPTL6	-1.33	0.0353	angiopoietin-like 6
GgaAffx.22249.1.S1_at	0.4245	-2.78	-3.03672	LOC420486	-1.31	0.0182	mycocerosic acid synthase-like
Gga.19474.1.S1_at	0.292	-3.65	-1.67952	MAP7D3	-1.27	0.00397	MAP7 domain containing 3
Gga.915.1.S1_at	0.5166	-2.27	-3.82932	SOCS3	-1.25	0.0447	suppressor of cytokine signaling 3
GgaAffx.3426.1.S1_at	0.3243	-3.47	-1.95425	PIK3CB	-1.22	0.00541	phosphatidylinositol-4,5-bisphosphate 3-kinase, catalytic subunit beta
Gga.3104.1.S1_at	0.5166	-2.27	-3.82859	COL4A2	-1.21	0.0447	collagen, type IV, alpha 2
GgaAffx.20984.1.S1_at	0.204	-4.46	-0.48392	MPC1	-1.2	0.00103	mitochondrial pyruvate carrier 1
GgaAffx.20545.1.S1_at	0.3644	-3.15	-2.45531	GAB2	-1.16	0.00948	GRB2-associated binding protein 2
GgaAffx.20910.1.S1_at	0.3814	-3.07	-2.59465	MYO1D	-1.1	0.0111	myosin ID
Gga.16543.1.S1_at	0.4086	-2.87	-2.89974	RSRC2	-1.1	0.0156	arginine/serine-rich coiled-coil 2
Gga.3039.1.S1_at	0.5185	-2.26	-3.84357	CCND1	-1.1	0.0455	cyclin D1
GgaAffx.5293.1.S1_at	0.2119	-4.41	-0.56561	RALGAPA2	-1.06	0.00113	Ral GTPase activating protein, alpha subunit 2 (catalytic)
GgaAffx.5870.1.S1_at	0.1343	-5.5	0.89138	AKAP9	-1.05	0.000205	A kinase (PRKA) anchor protein 9
Gga.18854.1.S1_s_at	0.2043	-4.46	-0.4909	TET2	-1.05	0.00103	tet methylcytosine dioxygenase 2
Gga.14894.1.S1_s_at	0.0541	-7.23	2.76571	ZNF236	-1.04	1.97e-05	zinc finger protein 236
Gga.15090.1.S1_s_at	0.0191	-9.53	4.58259	TSHZ2	-1.03	1.48e-06	teashirt zinc finger homeobox 2
Gga.19986.1.S1_at	0.3923	-3.02	-2.65775	RP11-724O16.1	-1.03	0.0119	Uncharacterized protein [Source:UniProtKB/TrEMBL;Acc:E9PBE3]
GgaAffx.20260.1.S1_at	0.4229	-2.8	-3.01801	PLA2G15	-1.03	0.0178	phospholipase A2 group XV
Gga.4569.1.S1_at	0.3811	-3.07	-2.59191	PIGR	-1.02	0.011	polymeric immunoglobulin receptor
Gga.2073.1.S1_at	0.4959	-2.36	-3.69997	COL1A1	-1.02	0.0386	collagen, type I, alpha 1
Gga.8213.1.S1_at	0.4026	-2.94	-2.79647	LOC431499	-1.01	0.0139	coiled-coil domain-containing protein 81
Gga.9526.1.S1_s_at	0.4352	-2.71	-3.1488	SYNE1	-1.01	0.0206	spectrin repeat containing, nuclear envelope 1
Gga.4110.11.S1_x_at	0.4372	-2.69	-3.17887	IGLL1	-1.01	0.0214	immunoglobulin lambda-like polypeptide 1
Gga.5455.2.S1_s_at	0.2557	3.96	-1.21385	CIAPIN1	1	0.00235	cytokine induced apoptosis inhibitor 1
Gga.1182.1.S1_s_at	0.1841	4.69	-0.16278	MOV10	1.01	0.000709	Mov10, Moloney leukemia virus 10, homolog (mouse)
Gga.13478.3.S1_a_at	0.4546	2.58	-3.36161	HHLA2	1.01	0.0263	HERV-H LTR-associating 2
Gga.7516.1.S1_s_at	0.4704	2.49	-3.50166	PTGR1	1.01	0.0308	prostaglandin reductase 1
GgaAffx.8002.1.S1_at	0.062	6.97	2.51792	RTCB	1.02	2.72e-05	RNA 2',3'-cyclic phosphate and 5'-OH ligase
GgaAffx.9175.1.S1_at	0.2484	4	-1.14866	LPAR5	1.02	0.00218	lysophosphatidic acid receptor 5
GgaAffx.22996.1.S1_at	0.4662	2.51	-3.46694	DDX60	1.02	0.0296	DEAD (Asp-Glu-Ala-Asp) box polypeptide 60
GgaAffx.11155.1.S1_at	0.1313	5.55	0.95328	EXT1	1.03	0.000191	exostosin 1
GgaAffx.24025.1.S1_s_at	0.3949	3.01	-2.67865	SERPINB6	1.03	0.0122	serpin peptidase inhibitor, clade B (ovalbumin), member 6
Gga.16751.1.S1_at	0.0764	6.64	2.1873	PARP12	1.06	4.16e-05	poly (ADP-ribose) polymerase family, member 12
Gga.3063.1.S1_at	0.2447	4.04	-1.09061	MYBPC1	1.06	0.00205	myosin binding protein C, slow type
GgaAffx.24027.1.S1_at	0.3862	3.05	-2.61982	KIAA1147	1.06	0.0114	KIAA1147
GgaAffx.2327.1.S1_at	0.4311	2.74	-3.09952	EPHA2	1.07	0.0195	EPH receptor A2
Gga.14263.1.S1_at	0.4726	2.48	-3.51277	LOC100858941	1.07	0.0312	uncharacterized LOC100858941
GgaAffx.26344.1.S1_at	0.1285	5.64	1.06629	ZNFX1	1.08	0.000167	zinc finger, NFX1-type containing 1
GgaAffx.3703.1.S1_at	0.4446	2.64	-3.2623	MYD88	1.08	0.0235	myeloid differentiation primary response 88
GgaAffx.22313.1.S1_s_at	0.1629	5.01	0.26367	STAT1	1.09	0.000432	signal transducer and activator of transcription 1, 91kDa
GgaAffx.25763.1.S1_s_at	0.1701	4.92	0.1477	TRIM25	1.1	0.000494	tripartite motif containing 25
Gga.196.1.S1_at	0.2863	3.68	-1.64597	NBN	1.1	0.00383	nibrin
Gga.7228.1.S1_at	0.4006	2.96	-2.75725	CMBL	1.1	0.0133	carboxymethylenebutenolidase homolog (Pseudomonas)
Gga.17642.1.S1_at	0.1629	5	0.25616	RNF213	1.12	0.000436	ring finger protein 213
GgaAffx.22281.1.S1_at	0.2807	3.7	-1.60623	KBTBD8	1.13	0.00366	kelch repeat and BTB domain containing 8
GgaAffx.5529.1.S1_at	0.4572	2.55	-3.40913	GPAM	1.13	0.0277	glycerol-3-phosphate acyltransferase, mitochondrial
GgaAffx.4296.1.S1_at	0.4549	2.56	-3.38048	PISD	1.14	0.0268	phosphatidylserine decarboxylase
Gga.10745.2.S1_s_at	0.4388	2.69	-3.19205	CYP4V2	1.15	0.0217	cytochrome P450 family 4 subfamily V member 2
Gga.8752.1.S1_s_at	0.1841	4.67	-0.19291	SNX10	1.2	0.000734	sorting nexin 10
GgaAffx.10598.1.S1_s_at	0.3993	2.98	-2.72935	EPT1	1.2	0.0129	ethanolaminephosphotransferase 1 (CDP-ethanolamine-specific)
Gga.9765.1.S1_at	0.4283	2.77	-3.06537	ANKRD9	1.2	0.0188	ankyrin repeat domain 9
Gga.1264.1.S1_at	0.204	4.52	-0.40476	NFYB	1.23	0.000936	nuclear transcription factor Y, beta
GgaAffx.4606.2.S1_s_at	0.4398	2.66	-3.22624	ABCC2	1.23	0.0225	ATP-binding cassette, sub-family C (CFTR/MRP), member 2
Gga.9292.1.S1_at	0.121	5.97	1.44637	EIF2AK2	1.25	0.000105	eukaryotic translation initiation factor 2 alpha kinase 2
Gga.10351.1.S1_s_at	0.2031	4.55	-0.35612	C11H19ORF12	1.25	0.000886	chromosome 11 open reading frame, human C19orf12
Gga.13215.1.S1_at	0.2992	3.6	-1.75656	NUDT4	1.25	0.00433	nudix (nucleoside diphosphate linked moiety X)-type motif 4
Gga.9879.1.S1_s_at	0.062	6.97	2.51345	LIPA	1.26	2.74e-05	lipase A, lysosomal acid, cholesterol esterase (Wolman disease)
GgaAffx.3825.1.S1_at	0.204	4.47	-0.4762	HELZ2	1.26	0.00102	helicase with zinc finger 2, transcriptional coactivator
GgaAffx.23089.1.S1_s_at	0.1285	5.79	1.24306	ELOVL1	1.28	0.000134	ELOVL fatty acid elongase 1
Gga.16665.1.S1_at	0.5115	2.29	-3.79754	EEPD1	1.28	0.0431	endonuclease/exonuclease/phosphatase family domain containing 1
GgaAffx.22652.1.S1_at	0.2387	4.11	-0.99814	TOR4A	1.3	0.00184	torsin family 4 member A
Gga.4105.2.S1_a_at	0.5075	2.31	-3.77684	SERPINE2	1.3	0.0421	serpin peptidase inhibitor, clade E (nexin, plasminogen activator inhibitor type 1), member 2
Gga.131.1.S1_at	0.297	3.62	-1.72409	MX1	1.31	0.00418	myxovirus (influenza virus) resistance 1, interferon-inducible protein p78 (mouse)
Gga.13146.1.S1_at	0.0386	7.56	3.07517	EPSTI1	1.32	1.3e-05	epithelial stromal interaction 1 (breast)
GgaAffx.10735.1.S1_at	0.203	4.57	-0.33398	MITD1	1.38	0.000863	microtubule interacting and trafficking domain containing 1
Gga.1171.1.S1_at	0.153	5.17	0.47076	LY6E	1.4	0.000339	lymphocyte antigen 6 complex, locus E
Gga.11477.1.S1_at	0.2781	3.79	-1.46412	DRAM1	1.4	0.00312	DNA damage regulated autophagy modulator 1
GgaAffx.1956.1.S1_at	0.0234	8.93	4.17072	ANKFN1	1.41	2.77e-06	ankyrin-repeat and fibronectin type III domain containing 1
Gga.4832.1.S1_at	0.1208	6.02	1.50891	LOC770612	1.41	9.72e-05	interferon-induced transmembrane protein 1-like
GgaAffx.9121.1.S1_at	0.4838	2.42	-3.60318	APOA5	1.41	0.0345	apolipoprotein A-V
GgaAffx.21915.1.A1_at	0.1343	5.5	0.89089	IFIT5	1.42	0.000206	interferon-induced protein with tetratricopeptide repeats 5
Gga.5387.1.S1_at	0.0342	7.88	3.34987	DHX58	1.43	8.94e-06	DEXH-box helicase 58
GgaAffx.20602.1.S1_at	0.0191	10.3	5.04129	ZC3HAV1	1.51	7.15e-07	zinc finger CCCH-type, antiviral 1
GgaAffx.8585.3.S1_s_at	0.0234	8.84	4.1091	TLR3	1.54	3.03e-06	toll-like receptor 3
GgaAffx.20966.1.S1_s_at	0.2191	4.36	-0.63076	LOC422513	1.54	0.00121	hect domain and RLD 4-like
GgaAffx.25830.1.S1_at	0.0342	7.86	3.33312	KAT2A	1.55	9.15e-06	K(lysine) acetyltransferase 2A
GgaAffx.23449.1.S1_at	0.1476	5.3	0.6398	IFIH1	1.58	0.000277	interferon induced, with helicase C domain 1
Gga.1111.1.S1_a_at	0.1592	5.08	0.35171	USP18	1.59	0.000389	ubiquitin specific peptidase 18
Gga.8125.1.S1_at	0.5009	2.34	-3.72945	GJB1	1.6	0.0399	gap junction protein, beta 1, 32kDa
Gga.12098.1.S1_a_at	0.1476	5.28	0.61877	LOC415756	1.62	0.000284	uncharacterized LOC415756
Gga.1746.1.S1_s_at	0.1709	4.89	0.10589	LOC420108	1.62	0.000519	uncharacterized LOC420108
GgaAffx.9485.1.S1_at	0.5119	2.29	-3.79984	ABHD3	1.62	0.0432	abhydrolase domain containing 3
Gga.536.1.S1_a_at	0.0342	7.76	3.24529	OASL	1.68	1.03e-05	2'-5'-oligoadenylate synthetase-like
Gga.8244.1.S1_at	0.0342	7.73	3.22175	CMPK2	1.68	1.07e-05	cytidine/uridine monophosphate kinase 2
Gga.6183.1.S1_at	0.5075	2.31	-3.77601	REG4	1.75	0.0421	regenerating islet-derived family, member 4
Gga.10034.2.S1_a_at	0.4501	2.61	-3.30993	SERPINB2	1.86	0.0248	serpin peptidase inhibitor, clade B (ovalbumin), member 2
GgaAffx.5967.1.S1_at	0.1636	4.99	0.23771	SAMD9L	1.99	0.000445	sterile alpha motif domain containing 9-like
GgaAffx.5500.1.S1_at	0.0772	6.51	2.04448	FAM188A	2.1	4.99e-05	family with sequence similarity 188 member A
GgaAffx.11747.1.S1_at	0.0276	8.52	3.86979	SLBP	2.69	4.3e-06	stem-loop binding protein
GgaAffx.11018.1.S1_s_at	0.4352	2.71	-3.14762	MMP1	2.69	0.0206	matrix metallopeptidase 1 (interstitial collagenase)
GgaAffx.10498.1.S1_at	0.121	5.98	1.45942	RSAD2	3.24	0.000103	radical S-adenosyl methionine domain containing 2
