# Supplementary material for: Mechanism of Lysoforte in Improving Jejuna Morphology and Health in Broiler Chickens
Source: Front Vet Sci. 2022 Jul 19;9:946148. doi: 10.3389/fvets.2022.946148 (PMC9343761; doi:10.3389/fvets.2022.946148)
Supplement: Supplementary file 1 [file Data_Sheet_1.zip › Supplementary Material/Additional File 5.xlsx]

## Sheet: Sheet1
GO analysis for DEGs in the broiler jejuna between LFT1000 and the control groups
Term	Count	PValue	Group	Genes	Fold Enrichment
cell adhesion	16	0.000282017	BP	LAMA5, SPON1, NRXN1, PCDHGA2, COL12A1, SULF1, LYVE1, ALCAM, COL5A1, PODXL, COL6A1, MXRA8, COL6A3, IGFBP7, TGFBI, CD44	3.01598
angiogenesis	10	0.00134299	BP	RAMP2, KLF5, IL8L2, ANGPT2, SOX17, CALD1, NRXN1, TGFBI, SAT1, NOX1	3.76998
extracellular matrix organization	10	0.00255268	BP	COL1A1, COL3A1, COL1A2, COL5A1, COL4A2, MMP2, COL6A1, VWA1, TGFBI, NOX1	3.43429
response to oxidative stress	6	0.00426139	BP	PRNP, GPX3, STC2, PXDN, MSRB3, HMOX2	5.57119
cellular response to copper ion	3	0.00559553	BP	PRNP, MT4, MT3	25.0703
macrophage chemotaxis	3	0.00559553	BP	LGALS3, EDNRB, IL8L2	25.0703
collagen biosynthetic process	3	0.00773142	BP	COL1A1, COL5A1, TRAM2	21.4889
collagen fibril organization	5	0.00866222	BP	COL1A1, CRTAP, COL5A1, CDH11, PXDN	6.11472
negative regulation of endopeptidase activity	5	0.0110877	BP	PRNP, SERPINE2, TIMP2, COL6A3, FETUB	5.69781
blood coagulation	5	0.0110877	BP	F9, SERPINE2, TFPI2, GAS6, PAPSS2	5.69781
cellular response to amino acid stimulus	4	0.0231303	BP	COL1A1, MMP2, PDGFD, COL6A1	6.46977
male gonad development	5	0.0264439	BP	WNT2B, WNT5A, COL6A1, KIT, GATA4	4.39831
glutathione metabolic process	4	0.0272771	BP	CLIC5, GSTT1L, GSTT1, CLIC2	6.07766
negative regulation of interferon-gamma production	3	0.0305758	BP	PRNP, PDCD1LG2, GAS6	10.7444
positive regulation of gene expression	11	0.0306794	BP	CDH5, PRNP, RAMP2, PRKAA1, GJA1, PID1, IL8L2, SOX17, EPHX2, ID1, GAS6	2.17145
cellular response to lipopolysaccharide	5	0.0311888	BP	IL8L1, IL8L2, WNT5A, VIM, PDCD1LG2	4.17839
endodermal cell differentiation	3	0.039288	BP	MMP2, COL12A1, COL6A1	9.40138
epithelial cell differentiation	4	0.0419181	BP	LGALS3, CPT1A, PTER, TCF21	5.14263
cell proliferation	6	0.0455998	BP	NELL2, TBCK, KAT2A, WNT2B, DDX41, TGFBI	3.06984
negative regulation of apoptotic process	9	0.0487892	BP	PRNP, SOCS3, PRKAA1, WNT5A, FHL2, SLC40A1, CTSH, FAS, CIAPIN1	2.23399
protein phosphorylation	7	0.0495136	BP	CDKL2, TBCK, PRKAA1, WNT5A, STK38L, FNIP2, HIPK2	2.63898
Basement membrane	9	0.000129717	CC	LAMA5, PRNP, SPARC, COL5A1, COL4A2, MMP2, COL6A1, VWA1, NID1	5.9428
Collagen trimer	6	0.000578268	CC	COL1A1, COL3A1, COL5A1, COL4A2, COL12A1, COL6A3	8.67327
Extracellular matrix	13	0.000837381	CC	SPON1, TRIL, WNT5A, COL1A1, COL3A1, COL1A2, COL4A2, COL5A1, COL6A1, MGP, TIMP2, COL6A3, TGFBI	3.17492
Cell surface	14	0.00190341	CC	PRNP, RAMP2, SPARC, NRXN1, SDC2, WNT5A, UNC5C, SULF1, TF, FAM234A, WIF1, GPC1, MXRA8, ZPLD1	2.73282
Extracellular matrix structural constituent	9	0.000133675	MF	COL1A1, LAMA5, COL3A1, COL1A2, COL5A1, COL4A2, COL6A1, PXDN, ZPLD1	5.90053
Heparin binding	7	0.00783345	MF	NELL2, TF, CLEC3B, SERPINE2, COL5A1, REG4, LPL	4.01564
Protein binding	7	0.0315512	MF	PRNP, CNN1, TF, CRTAP, KCNMA1, NUF2, LYZ	2.9448
Collagen binding	6	0.000847523	MF	CRTAP, SPARC, COL6A1, TGFBI, NID1, DCN	7.9709
Beta-catenin binding	5	0.0289065	MF	SLC9A3R2, CDH5, GJA1, SOX17, CDH11	4.27817
Voltage-gated ion channel activity	4	0.0113117	MF	CLIC5, KCNMA1, CLIC2, SCN3B	8.41373
Tubulin binding	4	0.0467084	MF	LOC772071, GJA1, MAP2, UNC5C	4.92511
