# Supplementary material for: Mechanism of Lysoforte in Improving Jejuna Morphology and Health in Broiler Chickens
Source: Front Vet Sci. 2022 Jul 19;9:946148. doi: 10.3389/fvets.2022.946148 (PMC9343761; doi:10.3389/fvets.2022.946148)
Supplement: Supplementary file 1 [file Data_Sheet_1.zip › Supplementary Material/Additional File 6.xlsx]

## Sheet: Sheet1
GO analysis for DEGs in the broiler jejuna between LFT500 and the control groups
Term	Count	PValue	Group	Fold Enrichment	Genes
Defense response to virus	10	3.85e-10	BP	22.9299	IFIH1, GPAM, RSAD2, MX1, DHX58, IFIT5, DDX60, MYD88, TLR3, OASL
Positive regulation of RIG-I signaling pathway	3	0.000748	BP	69.7725	DHX58, DDX60, OASL
Innate immune response	7	0.00105478	BP	5.96658	IFIH1, DHX58, TRIM25, MYD88, TLR3, JCHAIN, OASL
Response to virus	4	0.00208159	BP	15.505	EXT1, IFIH1, DHX58, MYD88
Negative regulation of viral genome replication	3	0.00315468	BP	34.8862	RSAD2, EIF2AK2, OASL
Positive regulation of chemokine production	3	0.00465944	BP	28.7298	EIF2AK2, MYD88, TLR3
Positive regulation of interferon-beta production	3	0.00643334	BP	24.4204	IFIH1, DHX58, TLR3
Osteoclast differentiation	3	0.00708271	BP	23.2575	SNX10, GAB2, EPHA2
Cellular response to mechanical stimulus	3	0.0132713	BP	16.8416	COL1A1, MYD88, TLR3
Positive regulation of MDA-5 signaling pathway	2	0.0180909	BP	108.535	DHX58, DDX60
Positive regulation of NIK/NF-kappaB signaling	3	0.0189996	BP	13.9545	EIF2AK2, MYD88, TLR3
Positive regulation of tumor necrosis factor production	3	0.0232962	BP	12.5233	IFIH1, MYD88, TLR3
Negative regulation of endopeptidase activity	3	0.0291694	BP	11.1002	SERPINB2, SERPINE2, SERPINB6
Leukocyte activation involved in inflammatory response	2	0.0299716	BP	65.121	IL8L2, MYD88
Cartilage development involved in endochondral bone morphogenesis	2	0.0299716	BP	65.121	COL1A1, EXT1
Positive regulation of interleukin-6 production	3	0.030408	BP	10.8535	IFIH1, MYD88, TLR3
Adaptive immune response	3	0.0342465	BP	10.1752	ALCAM, IGLL1, JCHAIN
Antibacterial humoral response	2	0.0417103	BP	46.515	JCHAIN, AVD
Inflammatory response	4	0.047006	BP	4.89631	IL8L2, LIPA, TLR3, EPHA2
Type I interferon signaling pathway	2	0.0475269	BP	40.7006	STAT1, MYD88
Collagen trimer	3	0.0165666	CC	15.0114	COL1A1, COL4A2, CMBL
Extracellular space	11	0.0294721	CC	2.13699	PLA2G15, COL1A1, SERPINB2, IL8L2, SERPINE2, COL4A2, ANGPT1L, IGLL1, FLRT3, SERPINB6, SYNE1
Cytoplasm	23	0.0443326	CC	1.47651	SLBP, SAMD9L, STAT1, REG4, MX1, GAB2, PIK3CB, PTGR1, SIPA1L2, OASL, NUDT4, SERPINB6, COL1A1, MYO1D, IFIH1, GJB1, CCND1, AKAP9, DHX58, CMPK2, STK38L, MYD88, TLR3
Double-stranded RNA binding	6	1.94e-05	MF	17.8296	IFIH1, DHX58, EIF2AK2, DDX60, TLR3, OASL
Hydrolase activity	5	0.0138218	MF	5.32646	IFIH1, ABHD3, DHX58, CMBL, NUDT4
Single-stranded RNA binding	3	0.0139634	MF	16.3918	IFIH1, DHX58, DDX60
Phosphatidylcholine 1-acylhydrolase activity	2	0.0400863	MF	48.3947	PLA2G15, ABHD3
