# Supplementary material for: Mechanism of Lysoforte in Improving Jejuna Morphology and Health in Broiler Chickens
Source: Front Vet Sci. 2022 Jul 19;9:946148. doi: 10.3389/fvets.2022.946148 (PMC9343761; doi:10.3389/fvets.2022.946148)
Supplement: Supplementary file 1 [file Data_Sheet_1.zip › Supplementary Material/Additional File 7.xlsx]

## Sheet: Sheet1
GO analysis for DEGs in the broiler jejuna between LFT1000 and LFT500 groups
Term	Count	PValue	Group	Genes	Fold Enrichment
Extracellular matrix organization	14	2.96762e-06	BP	POSTN, MMP2, COL23A1, COL1A1, COL3A1, COL1A2, COL4A2, COL5A1, CRISPLD2, COL4A1, VWA1, COL9A3, TGFBI, C1QC	5.18241
Cell adhesion	17	3.41559e-05	BP	NRP1, LAMA5, POSTN, SPON1, NRXN1, PCDHGA2, COL12A1, ITGA1, FN1, SULF1, LYVE1, COL5A1, PODXL, MXRA8, COL6A3, IGFBP7, TGFBI	3.45401
Collagen fibril organization	7	9.6409e-05	BP	COL1A1, CRTAP, COL5A1, LUM, CDH11, PXDN, SERPINH1	9.22721
Collagen biosynthetic process	4	0.000204794	BP	COL1A1, COL5A1, SERPINH1, TRAM2	30.8829
Male gonad development	7	0.000608698	BP	SFRP1, WNT2B, WNT5A, KIT, HMGB2, COL9A3, C1QC	6.63712
Angiogenesis	10	0.00079178	BP	NRP1, RAMP2, KLF5, IL8L2, ANGPT2, SOX17, CALD1, NRXN1, COL23A1, TGFBI	4.06354
Mitotic cytokinesis	6	0.00079245	BP	ANLN, INCENP, PLK1, STMN1, CKAP2, MYH10	8.10676
Positive regulation of gene expression	14	0.000875548	BP	PRNP, RAMP2, SPI1, PID1, FN1, HMGB2, CDH5, GJA1, IL8L2, SOX17, FGF19, ID1, TMEM119, GAS6	2.97886
Negative regulation of endopeptidase activity	6	0.00123204	BP	PRNP, SERPIND1, SERPINH1, TIMP2, COL6A3, FETUB	7.36978
Blood coagulation	6	0.00123204	BP	F9, VWF, SERPIND1, TFPI2, TFPI, GAS6	7.36978
Defense response to virus	7	0.00193997	BP	IFIH1, KCNJ8, RSAD2, MX1, IFIT5, ABCC9, OASL	5.32839
Bone trabecula formation	3	0.00198003	BP	COL1A1, SFRP1, MMP2	40.5338
Cellular response to amino acid stimulus	5	0.00239361	BP	COL1A1, SOCS1, ZEB1, MMP2, PDGFD	8.71695
Endodermal cell differentiation	4	0.0028979	BP	MMP2, COL12A1, FN1, LAMB1	13.5113
Cellular response to copper ion	3	0.00483062	BP	PRNP, MT4, MT3	27.0225
Cell proliferation	7	0.00946877	BP	NELL2, TBCK, WNT2B, DACH1, FN1, CKS2, TGFBI	3.86036
Response to lipopolysaccharide	5	0.0107916	BP	P2RX7, TF, KCNJ8, HMGB2, MT4	5.74948
Positive regulation of cell migration	8	0.0120329	BP	COL1A1, CDH5, PODXL, PDGFD, KIT, CDH13, LAMB1, MYLK	3.22657
Cell-substrate adhesion	3	0.0138039	BP	VWF, FN1, GAS6	16.2135
Multicellular organism development	11	0.0151009	BP	CSF1R, CDH5, SFRP1, ARVCF, CSRP2, PDGFD, CDH11, KIT, UNC5C, BICC1, WLS	2.43646
Neural crest cell migration	5	0.015256	BP	NELL2, LAMA5, EDNRB, FGF19, ANXA6	5.19664
Cell division	8	0.015566	BP	CENPW, CCND1, INCENP, EPB41, NUF2, CKS2, NCAPG, PARD6G	3.06639
Positive regulation of neuron death	3	0.0166683	BP	PRNP, C1QA, WNT5A	14.7396
Cardiac muscle cell development	3	0.0166683	BP	ACTN2, SGCB, MYH11	14.7396
Response to oxidative stress	5	0.0173232	BP	PRNP, GPX3, STC2, PXDN, MSRB3	5.00417
Negative regulation of protein phosphorylation	4	0.022449	BP	PRNP, PID1, MMP2, PLPP3	6.55092
Glutathione metabolic process	4	0.022449	BP	EEF1G, GSTA3, GSTT1L, GSTT1	6.55092
Cellular response to lipopolysaccharide	5	0.0245382	BP	IL8L2, WNT5A, HMGB2, CMPK2, VIM	4.50376
Negative regulation of fibroblast proliferation	3	0.0265974	BP	SFRP1, IL8L2, DACH1	11.5811
Negative regulation of viral genome replication	3	0.0265974	BP	TF, RSAD2, OASL	11.5811
Response to hormone	3	0.0265974	BP	FHL2, TIMP2, RERG	11.5811
Negative regulation of fibroblast growth factor receptor signaling pathway	3	0.0303221	BP	GPC1, WNT5A, SULF1	10.809
Positive regulation of endothelial cell proliferation	4	0.0324701	BP	CAV2, WNT5A, HMGB2, CDH13	5.68896
Protein localization to plasma membrane	6	0.0334764	BP	SLC9A3R2, LAMA5, RAMP2, ACTN2, SCN3B, GAS6	3.34299
Positive regulation of bleb assembly	2	0.0365163	BP	P2RX7, ANLN	54.0451
Cellular response to vitamin K	2	0.0365163	BP	POSTN, GAS6	54.0451
DUMP biosynthetic process	2	0.0365163	BP	DCTD, DUT	54.0451
Meiotic chromosome segregation	2	0.0365163	BP	NUF2, SMC4	54.0451
Complement activation	3	0.0383422	BP	C1QB, C1QA, IGLL1	9.53737
Hydrogen peroxide catabolic process	3	0.0426213	BP	GPX3, PXDN, HBAD	9.00751
Negative regulation of endothelial cell proliferation	3	0.0470692	BP	SPARC, CAV2, SULF1	8.53343
Embryonic skeletal system development	3	0.0470692	BP	COL1A1, WNT5A, SULF1	8.53343
Negative regulation of endothelial cell apoptotic process	3	0.0470692	BP	CDH5, RAMP2, GAS6	8.53343
Extracellular matrix	21	1.29586e-09	CC	POSTN, SPON1, VWF, RARRES2, TRIL, COL23A1, WNT5A, FN1, COL1A1, COL3A1, COL1A2, COL4A2, COL5A1, CRISPLD2, COL4A1, MGP, TIMP2, COL6A3, COL9A3, TGFBI, C1QC	5.53901
Basement membrane	13	1.30777e-08	CC	PRNP, LAMA5, SPARC, MMP2, FN1, LAMB1, NID1, COL4A2, COL5A1, COL4A1, VWA1, COL9A3, C1QC	9.27077
Cell surface	20	2.82184e-07	CC	PRNP, CSF1R, RAMP2, SPARC, NRXN1, SDC2, HHIP, WNT5A, FN1, UNC5C, SULF1, TFPI, SFRP1, TF, WIF1, GPC1, SLITRK6, MXRA8, CDH13, LY6E	4.21635
Collagen trimer	8	2.7574e-06	CC	COL1A1, COL18A1, COL3A1, COL5A1, COL4A2, COL12A1, COL6A3, COL9A3	12.4895
Fibrillar collagen trimer	3	0.000878267	CC	COL1A2, COL5A1, LUM	57.764
Membrane raft	7	0.00630475	CC	PRNP, KCNE3, CAV2, PODXL, GPC1, SERPINH1, SULF1	4.21196
Myofibril	4	0.0069508	CC	KCNJ8, CALD1, MYH11, MYL9	10.0459
Postsynapse	5	0.0130506	CC	C1QB, P2RX7, C1QA, WNT5A, C1QC	5.44943
Sarcolemma	5	0.0187317	CC	SYNM, SGCB, COL6A3, DMD, PDE9A	4.89525
Adherens junction	6	0.0251912	CC	CDH5, ARVCF, CDCA3, CDH11, KIAA1462, NDRG1	3.61025
Z disc	5	0.0341347	CC	CSRP2, ACTN2, FHL2, FHL5, SCN3B	4.06789
Laminin-10 complex	2	0.034189	CC	LAMA5, LAMB1	57.764
Midbody	6	0.0377187	CC	TBCK, ANLN, INCENP, PLK1, MITD1, MYH10	3.2391
Condensed chromosome	3	0.0458836	CC	INCENP, HMGB2, NCAPG	8.6646
Extracellular matrix structural constituent	12	1.15527e-07	MF	COL1A1, LAMA5, COL3A1, COL1A2, COL5A1, COL4A2, COL4A1, PXDN, COL23A1, COL9A3, LAMB1, C1QC	8.64734
Protein binding	14	2.29175e-07	MF	PRNP, NRP1, CRTAP, CENPW, ACTN2, LAMB1, LYZ, CNN1, TF, INCENP, KCNMA1, NUF2, STMN1, MYH11	6.47349
Collagen binding	8	4.29878e-06	MF	CRTAP, SPARC, VWF, LUM, SERPINH1, TGFBI, NID1, DCN	11.6815
Heparin binding	9	0.000178145	MF	NELL2, NRP1, POSTN, SFRP1, TF, CLEC3B, COL5A1, CRISPLD2, FN1	5.67481
Calcium ion binding	24	0.000347471	MF	PRNP, SPARC, ACTN2, PCDHGA2, PROS1, PPP2R3A, NID1, SULF1, LTBP1, FBLN5, NELL2, CDH5, PRRG3, CLEC3B, F9, EFEMP1, C9ORF58, MGP, CDH11, ANXA6, CDH13, GAS6, MYL9, MATN2	2.27639
Protease binding	6	0.00195627	MF	COL1A1, PRNP, VWF, KIT, FN1, TIMP2	6.65845
Cadherin binding	6	0.00233115	MF	CDH5, ARVCF, CDH11, CDH13, OLFM4, NDRG1	6.40235
Structural constituent of muscle	4	0.00268716	MF	SYNM, CSRP2, MYH11, MYL9	13.8718
Proteoglycan binding	3	0.00309379	MF	COL5A1, FN1, NID1	33.2922
Glycosaminoglycan binding	4	0.00322011	MF	PRNP, CRISPLD2, SULF1, DCN	13.0558
Integrin binding	7	0.00331189	MF	LAMA5, VWF, ITGA1, FN1, LAMB1, TGFBI, PLPP3	4.79518
Identical protein binding	25	0.00426494	MF	HTRA3, SDC2, ATL1, FHL2, PBLD, SLC9A3R2, IFIH1, ANXA6, PRNP, VWF, ACTN2, GPX3, PLK1, FN1, BBOX1, MINA, LYZ, COL1A1, DCTD, P2RX7, SFRP1, VWA1, MITD1, VIM, TGFBI	1.84957
Platelet-derived growth factor binding	3	0.00835974	MF	COL1A1, COL5A1, COL4A1	20.8077
Myosin II binding	3	0.0106219	MF	CALD1, MYH11, MYL9	18.4957
Ion channel binding	6	0.0130258	MF	CDH5, KCNE3, ACTN2, FHL1, ABCC9, SCN3B	4.26824
Beta-catenin binding	5	0.021306	MF	SLC9A3R2, CDH5, GJA1, SOX17, CDH11	4.70229
Serine-type endopeptidase inhibitor activity	5	0.0277706	MF	SERPIND1, TFPI2, SERPINH1, COL6A3, TFPI	4.33493
Gap junction channel activity involved in cell communication by electrical coupling	2	0.0355684	MF	GJA1, GJC2	55.4871
