# Supplementary material for: Mechanism of Lysoforte in Improving Jejuna Morphology and Health in Broiler Chickens
Source: Front Vet Sci. 2022 Jul 19;9:946148. doi: 10.3389/fvets.2022.946148 (PMC9343761; doi:10.3389/fvets.2022.946148)
Supplement: Supplementary file 1 [file Data_Sheet_1.zip › Supplementary Material/Additional File 8.xlsx]

## Sheet: Sheet1
KEGG enrichment analysis for DEGs in the broiler jejuna between LFT500 and the control groups
Term	Generatio	PValue	geneID	Count	Hyperlink
Influenza A	0.0814815	1.05406e-11	IFIH1/STAT1/IL8L2/SOCS3/TRIM25/PIK3CB/EIF2AK2/MX1/TLR3/MYD88/RSAD2	11	http://www.genome.jp/kegg-bin/show_pathway?gga05164/gga:428650%09red/gga:424185%09red/gga:395313%09red/gga:396495%09red/gga:417401%09red/gga:395299%09red/gga:424044%09red/gga:422720%09red/gga:424826%09red/gga:395147%09red/gga:420420%09red
AGE-RAGE signaling pathway in diabetic complications	0.0666667	1.92692e-06	IL8L2/STAT1/CCND1/PIK3CB/COL4A2/COL1A1	6	http://www.genome.jp/kegg-bin/show_pathway?gga04933/gga:396495%09red/gga:396341%09red/gga:418752%09red/gga:424044%09red/gga:395532%09red/gga:424826%09red
Herpes simplex virus 1 infection	0.0466667	2.51986e-06	IFIH1/STAT1/SOCS3/PIK3CB/EIF2AK2/TLR3/MYD88	7	http://www.genome.jp/kegg-bin/show_pathway?gga05168/gga:395299%09red/gga:424185%09red/gga:424044%09red/gga:422720%09red/gga:424826%09red/gga:395147%09red/gga:420420%09red
Toll-like receptor signaling pathway	0.0595238	2.4267e-05	TLR3/PIK3CB/MYD88/STAT1/IL8L2	5	http://www.genome.jp/kegg-bin/show_pathway?gga04620/gga:422720%09red/gga:396495%09red/gga:424826%09red/gga:420420%09red/gga:424044%09red
RIG-I-like receptor signaling pathway	0.0701754	9.04384e-05	TRIM25/IFIH1/DHX58/IL8L2	4	http://www.genome.jp/kegg-bin/show_pathway?gga04622/gga:396495%09red/gga:424185%09red/gga:417401%09red/gga:100858653%09red
Glycerophospholipid metabolism	0.0425532	0.000561745	PISD/PLA2G15/GPAM/CHKA	4	http://www.genome.jp/kegg-bin/show_pathway?gga00564/gga:768530%09red/gga:423895%09red/gga:416960%09red/gga:423112%09red
Cellular senescence	0.027972	0.00251714	CCND1/PIK3CB/NBN/IL8L2	4	http://www.genome.jp/kegg-bin/show_pathway?gga04218/gga:396341%09red/gga:424826%09red/gga:374246%09red/gga:396495%09red
Focal adhesion	0.021164	0.00660996	CCND1/PIK3CB/COL4A2/COL1A1	4	http://www.genome.jp/kegg-bin/show_pathway?gga04510/gga:395532%09red/gga:396341%09red/gga:424826%09red/gga:418752%09red
NOD-like receptor signaling pathway	0.0241935	0.0130254	MYD88/STAT1/IL8L2	3	http://www.genome.jp/kegg-bin/show_pathway?gga04621/gga:396495%09red/gga:420420%09red/gga:424044%09red
Necroptosis	0.0229008	0.0150285	TLR3/EIF2AK2/STAT1	3	http://www.genome.jp/kegg-bin/show_pathway?gga04217/gga:422720%09red/gga:395147%09red/gga:424044%09red
PPAR signaling pathway	0.03125	0.0267673	APOA5/MMP1	2	http://www.genome.jp/kegg-bin/show_pathway?gga03320/gga:418982%09red/gga:419802%09red
Salmonella infection	0.0285714	0.0314282	MYD88/IL8L2	2	http://www.genome.jp/kegg-bin/show_pathway?gga05132/gga:396495%09red/gga:420420%09red
ECM-receptor interaction	0.0240964	0.0425167	COL4A2/COL1A1	2	http://www.genome.jp/kegg-bin/show_pathway?gga04512/gga:395532%09red/gga:418752%09red
C-type lectin receptor signaling pathway	0.0229885	0.0461825	PIK3CB/STAT1	2	http://www.genome.jp/kegg-bin/show_pathway?gga04625/gga:424826%09red/gga:424044%09red
