# Supplementary material for: Mechanism of Lysoforte in Improving Jejuna Morphology and Health in Broiler Chickens
Source: Front Vet Sci. 2022 Jul 19;9:946148. doi: 10.3389/fvets.2022.946148 (PMC9343761; doi:10.3389/fvets.2022.946148)
Supplement: Supplementary file 1 [file Data_Sheet_1.zip › Supplementary Material/Additional File 9.xlsx]

## Sheet: Sheet1
KEGG analysis for DEGs in the broiler jejuna between LFT1000 and the control groups
Generatio	PValue	Count	geneID	Hyperlink
0.0333333	1.78248e-08	43	SAT1/UGCG/DGAT2/DHFR/GNPDA1/EPHX2/PDE9A/ME1/ALDH1A1/ALDH1A3/PAPSS2/ELOVL1/DAO/CHKA/AOC3/MTHFS/NMNAT3/ACY1/B3GALT5/UCK2/IDH2/EXTL3/ALDH8A1/ALDH6A1/GSTT1L/ADA/GALNT7/ACMSD/CYP1A1/BPNT1/IRG1L/GSTT1/PISD/DLST/ACSL1/CA7/GLUD1/HMOX2/TYMS/GPX3/ADH1C/MGAT4B/UQCRC1	http://www.genome.jp/kegg-bin/show_pathway?gga01100/gga:396322%09red/gga:395389%09red/gga:423678%09red/gga:422547%09red/gga:423612%09red/gga:416663%09red/gga:422561%09red/gga:424288%09red/gga:431056%09red/gga:423357%09red/gga:395264%09red/gga:416341%09red/gga:769847%09red/gga:424820%09red/gga:427985%09red/gga:427638%09red/gga:418538%09red/gga:424564%09red/gga:416960%09red/gga:422022%09red/gga:415…
0.047619	0.00100088	9	PDGFD/LAMA5/COL4A5/COL1A2/COL4A2/COL1A1/COL6A1/COL6A3/MYL9	http://www.genome.jp/kegg-bin/show_pathway?gga04510/gga:396243%09red/gga:418752%09red/gga:396548%09red/gga:396000%09red/gga:418978%09red/gga:422348%09red/gga:395532%09red/gga:396215%09red/gga:428148%09red
0.0963855	2.08203e-05	8	LAMA5/CD44/COL4A5/COL1A2/COL4A2/COL1A1/COL6A1/COL6A3	http://www.genome.jp/kegg-bin/show_pathway?gga04512/gga:396243%09red/gga:418752%09red/gga:396548%09red/gga:396000%09red/gga:422348%09red/gga:395532%09red/gga:395666%09red/gga:428148%09red
0.09375	0.000262553	6	CPT1A/ACSL1/LPL/ME1/FABP3/APOA5	http://www.genome.jp/kegg-bin/show_pathway?gga03320/gga:419557%09red/gga:374189%09red/gga:422547%09red/gga:423118%09red/gga:396219%09red/gga:419802%09red
0.0512821	0.00487513	6	ARHGEF12/ACTG2/KCNMA1/RAMP2/CALD1/MYL9	http://www.genome.jp/kegg-bin/show_pathway?gga04270/gga:419752%09red/gga:396215%09red/gga:373965%09red/gga:374065%09red/gga:396084%09red/gga:420022%09red
0.147059	0.000128261	5	TF/SAT1/ACSL1/PRNP/SLC40A1	http://www.genome.jp/kegg-bin/show_pathway?gga04216/gga:396241%09red/gga:396452%09red/gga:423984%09red/gga:374006%09red/gga:422547%09red
0.138889	0.000163522	5	CYP1A1/GSTT1L/ADH1C/GSTT1/ALDH1A3	http://www.genome.jp/kegg-bin/show_pathway?gga00980/gga:396322%09red/gga:769847%09red/gga:395389%09red/gga:396052%09red/gga:771920%09red
0.078125	0.00183772	5	CPT1A/PRKAA1/ACSL1/IRS2/SOCS3	http://www.genome.jp/kegg-bin/show_pathway?gga04920/gga:101749060%09red/gga:395299%09red/gga:423118%09red/gga:427185%09red/gga:422547%09red
0.0632911	0.00432976	5	IDH2/EPHX2/ACSL1/DAO/ABCD2	http://www.genome.jp/kegg-bin/show_pathway?gga04146/gga:431056%09red/gga:101751055%09red/gga:421999%09red/gga:417694%09red/gga:422547%09red
0.0490196	0.0118001	5	IDH2/ALDH6A1/ME1/GLUD1/DLST	http://www.genome.jp/kegg-bin/show_pathway?gga01200/gga:431056%09red/gga:423345%09red/gga:374189%09red/gga:423612%09red/gga:423357%09red
0.0409836	0.0230611	5	ALCAM/SDC2/CDH5/NRXN1/PDCD1LG2	http://www.genome.jp/kegg-bin/show_pathway?gga04514/gga:374102%09red/gga:396092%09red/gga:374068%09red/gga:395398%09red/gga:427225%09red
0.047619	0.0257596	4	MAP3K8/TRAF3/IL8L1/IL8L2	http://www.genome.jp/kegg-bin/show_pathway?gga04620/gga:396495%09red/gga:423471%09red/gga:420479%09red/gga:395872%09red
0.0909091	0.0105814	3	CPT1A/ACSL1/ADH1C	http://www.genome.jp/kegg-bin/show_pathway?gga00071/gga:771920%09red/gga:423118%09red/gga:422547%09red
0.0357143	0.037731	5	CAB39L/WNT2B/FNIP2/WNT5A/PRKAA1	http://www.genome.jp/kegg-bin/show_pathway?gga04150/gga:422417%09red/gga:395703%09red/gga:427185%09red/gga:374243%09red/gga:418865%09red
0.035461	0.0386808	5	WNT2B/CTBP2/WIF1/WNT5A/SOX17	http://www.genome.jp/kegg-bin/show_pathway?gga04310/gga:423958%09red/gga:395703%09red/gga:428534%09red/gga:417831%09red/gga:374243%09red
0.117647	0.00133208	4	GSTT1L/ADH1C/GSTT1/ALDH1A3	http://www.genome.jp/kegg-bin/show_pathway?gga00982/gga:396322%09red/gga:769847%09red/gga:395389%09red/gga:771920%09red
0.0566038	0.0341715	3	CPT1A/ACSL1/ELOVL1	http://www.genome.jp/kegg-bin/show_pathway?gga01212/gga:424564%09red/gga:423118%09red/gga:422547%09red
0.102564	0.00211935	4	ALDH8A1/CYP1A1/ACMSD/DLST	http://www.genome.jp/kegg-bin/show_pathway?gga00380/gga:423357%09red/gga:421695%09red/gga:424288%09red/gga:396052%09red
0.0851064	0.00396519	4	IDH2/GPX3/GSTT1L/GSTT1	http://www.genome.jp/kegg-bin/show_pathway?gga00480/gga:431056%09red/gga:396322%09red/gga:769847%09red/gga:427638%09red
0.176471	0.0019611	3	DHFR/MTHFS/TYMS	http://www.genome.jp/kegg-bin/show_pathway?gga00670/gga:427317%09red/gga:415484%09red/gga:421060%09red
0.0526316	0.0406713	3	TRAF3/IL8L1/IL8L2	http://www.genome.jp/kegg-bin/show_pathway?gga04622/gga:396495%09red/gga:423471%09red/gga:395872%09red
0.047619	0.0257596	4	MAP3K2/GJA1/TJP1/PDGFD	http://www.genome.jp/kegg-bin/show_pathway?gga04540/gga:418978%09red/gga:415388%09red/gga:424225%09red/gga:395278%09red
0.043956	0.0328625	4	WNT2B/EDNRB/WNT5A/KIT	http://www.genome.jp/kegg-bin/show_pathway?gga04916/gga:408082%09red/gga:378783%09red/gga:395703%09red/gga:374243%09red
0.103448	0.00762871	3	ALDH6A1/AOC3/ALDH1A3	http://www.genome.jp/kegg-bin/show_pathway?gga00410/gga:423345%09red/gga:420015%09red/gga:395389%09red
0.0882353	0.0114088	3	AOC3/ADH1C/ALDH1A3	http://www.genome.jp/kegg-bin/show_pathway?gga00350/gga:420015%09red/gga:395389%09red/gga:771920%09red
0.0769231	0.0160946	3	CYP1A1/ADH1C/ALDH1A1	http://www.genome.jp/kegg-bin/show_pathway?gga00830/gga:395264%09red/gga:396052%09red/gga:771920%09red
0.075	0.0171428	3	ABCD2/ABCC9/ABCC2	http://www.genome.jp/kegg-bin/show_pathway?gga02010/gga:417694%09red/gga:418200%09red/gga:423828%09red
0.0555556	0.0357417	3	PLOD2/DLST/KMT5B	http://www.genome.jp/kegg-bin/show_pathway?gga00310/gga:423357%09red/gga:425119%09red/gga:424882%09red
0.0526316	0.0406713	3	UCK2/GSTT1L/GSTT1	http://www.genome.jp/kegg-bin/show_pathway?gga00983/gga:396322%09red/gga:769847%09red/gga:424406%09red
0.222222	0.00817241	2	PAPSS2/BPNT1	http://www.genome.jp/kegg-bin/show_pathway?gga00920/gga:421347%09red/gga:423678%09red
0.153846	0.0150899	2	IDH2/ACY1	http://www.genome.jp/kegg-bin/show_pathway?gga01210/gga:431056%09red/gga:100858836%09red
0.142857	0.0171027	2	AOC3/ALDH1A3	http://www.genome.jp/kegg-bin/show_pathway?gga00360/gga:420015%09red/gga:395389%09red
0.117647	0.0237718	2	GLUD1/ACY1	http://www.genome.jp/kegg-bin/show_pathway?gga00220/gga:423612%09red/gga:100858836%09red
0.117647	0.0237718	2	CA7/GLUD1	http://www.genome.jp/kegg-bin/show_pathway?gga00910/gga:423612%09red/gga:415791%09red
